# Supplementary material for: Registered Clinical Trials for Artificial Intelligence in Lung Disease: A Scoping Review on ClinicalTrials.gov
Source: Diagnostics (Basel). 2022 Dec 5;12(12):3046. doi: 10.3390/diagnostics12123046 (PMC9777443; doi:10.3390/diagnostics12123046)
Supplement: Supplementary file 1 [file diagnostics-12-03046-s001.zip]

Archive with 1 entries (1 files):
- diagnostics-1846078-supplementary.xlsx
