# Supplementary material for: Registered Clinical Trials for Artificial Intelligence in Lung Disease: A Scoping Review on ClinicalTrials.gov
Source: Diagnostics (Basel). 2022 Dec 5;12(12):3046. doi: 10.3390/diagnostics12123046 (PMC9777443; doi:10.3390/diagnostics12123046)
Supplement: Supplementary file 1 [file diagnostics-12-03046-s001.zip › diagnostics-1846078-supplementary.xlsx]

## Sheet: Sheet
link	First Submitted Date	First Posted Date	Last Update Posted Date	Actual Study Start Date	Estimated Primary Completion Date	Current Primary Outcome Measures	Original Primary Outcome Measures	Change History	Current Secondary Outcome Measures	Original Secondary Outcome Measures	Current Other Pre-specified Outcome Measures	Original Other Pre-specified Outcome Measures	Brief Title	Official Title	Brief Summary	Detailed Description	Study Type	Study Design	Target Follow-Up Duration	Biospecimen	Sampling Method	Study Population	Condition	Intervention	Study Groups/Cohorts	Publications *	Recruitment Status	Estimated Enrollment	Original Estimated Enrollment	Estimated Study Completion Date	Estimated Primary Completion Date	Eligibility Criteria	Sex/Gender	Ages	Accepts Healthy Volunteers	Contacts	Listed Location Countries	Removed Location Countries	NCT Number	Other Study ID Numbers	Has Data Monitoring Committee	U.S. FDA-regulated Product	IPD Sharing Statement	Responsible Party	Study Sponsor	Collaborators	Investigators	PRS Account	Verification Date
https://clinicaltrials.gov/ct2/show/NCT03487952	March 21, 2018	April 4, 2018	April 4, 2018	April 2018	December 2021 (Final data collection date for primary outcome measure)	Detection rate of lung nodule [ Time Frame: 3 months ] Study participants undergo baseline LDCT. Images are reviewed via AI software independently to identify lung nodules with diameters greater than 4mm. The software is developed by our computer technology collaborator. A radiologist then reviews the images, reports lung nodules with diameters greater than 4mm and any other abnormalities. The ra…	Same as current	No Changes Posted	Sensitivity in the detection of clinically actionable lung nodules [ Time Frame: 3 months ] AI assisted CT compared with conventional CT read via radiologist. Unit of measurement: Percentage (detected actionable lung nodules over the total number of actionable nodules). Growth of lung nodule [ Time Frame: 3 years ] Study participants undergo baseline LDCT and subsequent yearly LDCT. Making use of…	Same as current	Not Provided	Not Provided	Evaluation of Lung Nodule Detection With Artificial Intelligence Assisted Computed Tomography in North China	Evaluation of Lung Nodule and Lung Cancer Detection With Artificial Intelligence Assisted Computed Tomography Among People Living in North China: a Prospective Single-arm Multicentre Study of Screening	Lung cancer is one of the leading cause of cancer related death in China. Lung cancer screening with low-dose computed tomography was considered as a better approach than radiography. However, the role of Lung cancer screening with Low-dose CT (LDCT) among Chinese people remains unclear. With rapid development of artificial intelligence (AI),the application of AI in detection and diagnosis of dis…	Lu'an Municipal Hospital and North China Petroleum Bureau General Hospital initialed the lung cancer screening by LDCT a few years ago. People living in North China who are administrated by these hospitals routinely took a chest CT every year. This study is to the best of our knowledge the first one designed to combine lung nodule and lung cancer screening with the application of artificial intel…	Observational	Observational Model: Cohort Time Perspective: Prospective	Not Provided	Not Provided	Probability Sample	People aged over 40, routinely conducting chest LDCT scan yearly in designated hospital of North China in at least the past 4 years up to December 2017, with acceptable physical conditions are eligible.	Solitary Pulmonary Nodule Multiple Pulmonary Nodules	Other: Questionnaire Administration Subjects will be asked to complete an additional detailed questionnaire regarding personal information, smoking history, medical history, their diet and lifestyle habits, family history of malignant neoplasm, any past or current environmental exposures and psychological status.	LDCT screening group People receive questionnaire administration at baseline, then subsequent yearly chest LDCT scan and follow up. Intervention: Other: Questionnaire Administration	Field JK, Oudkerk M, Pedersen JH, Duffy SW. Prospects for population screening and diagnosis of lung cancer. Lancet. 2013 Aug 24;382(9893):732-41. doi: 10.1016/S0140-6736(13)61614-1. Review. Silva M, Pastorino U, Sverzellati N. Lung cancer screening with low-dose CT in Europe: strength and weakness of diverse independent screening trials. Clin Radiol. 2017 May;72(5):389-400. doi: 10.1016/j.crad.2…	Unknown status	5000	Same as current	December 2021	December 2021 (Final data collection date for primary outcome measure)	Inclusion Criteria: Aged 40 years or older Routinely conducting chest CT scan at a low-dose setting (120kVp, 40-80mA, slice thickness of 1.25 mm or less) yearly in Lu'an Municipal Hospital and North China Petroleum Bureau General Hospital in at least the past 4 years up to December 2017, willing to continue routine yearly LDCT scan. Chest CT data are available for DICOM format. Signed Informed Co…	Sexes Eligible for Study: All	40 Years and older (Adult, Older Adult)	No	Contact information is only displayed when the study is recruiting subjects	Not Provided		NCT03487952	NCLUNG	No	Studies a U.S. FDA-regulated Drug Product: No Studies a U.S. FDA-regulated Device Product: No	Not Provided	Jun Wang, Peking University People's Hospital	Peking University People's Hospital	Lu'an Municipal Hospital North China Petroleum Bureau General Hospital	Principal Investigator: Jun J Wang, MM Peking University People's Hospital	Peking University People's Hospital	March 2018
https://clinicaltrials.gov/ct2/show/NCT03843164	February 13, 2019	February 15, 2019	April 4, 2019	March 12, 2019	March 2021 (Final data collection date for primary outcome measure)	Evaluate the performances of a novel tool based on radiomics to characterize incidental lung nodules, discovered on computed tomography. [ Time Frame: he period from January 1st, 2012 to October 01, 2018 will be examined ] The study concerns patients who performed a chest CT scan at Strasbourg University Hospitals between 01/01/2012 and 01/10/2018	Same as current	Complete list of historical versions of study NCT03843164 on ClinicalTrials.gov Archive Site	Not Provided	Not Provided	Not Provided	Not Provided	Lung Nodule Characterization by Artificial Intelligence Techniques	Lung Nodule Characterization by Artificial Intelligence Techniques	Management of incidental lung nodule is difficult and mainly based on simple morphometric characteristics such as maximum size and shape. Radiomics could play a role in simplifying this management by orientating towards a benign or a malignant origin, by comparing advanced characteristics to a large database of lung nodules. The primary purpose is to evaluate the performances of a novel tool base…	Not Provided	Observational	Observational Model: Case-Only Time Perspective: Retrospective	Not Provided	Not Provided	Non-Probability Sample	Patients with a chest CT acquired between Jan 1 2012 and Oct 1 2018 at the Strasbourg University Hospital;	Incidental Lung Nodule	Not Provided	Not Provided	Not Provided	Unknown status	50	Same as current	March 2021	March 2021 (Final data collection date for primary outcome measure)	Inclusion Criteria: Adult patient (at least 18 years old); With a chest CT acquired between Jan 1 2012 and Oct 1 2018 at the Strasbourg University Hospital; CT being available over the PACS and exhibiting at least one lung nodule; Patient having given its authorization for the exploitation of his medical data for this research. Exclusion Criteria: Patient having expressed direct opposition to par…	Sexes Eligible for Study: All	18 Years and older (Adult, Older Adult)	Not Provided	Contact information is only displayed when the study is recruiting subjects	France		NCT03843164	7311	No	Studies a U.S. FDA-regulated Drug Product: No Studies a U.S. FDA-regulated Device Product: No	Not Provided	University Hospital, Strasbourg, France	University Hospital, Strasbourg, France	Not Provided	Not Provided	University Hospital, Strasbourg, France	February 2019
https://clinicaltrials.gov/ct2/show/NCT05254132	February 11, 2022	February 24, 2022	February 24, 2022	July 1, 2022	June 30, 2025 (Final data collection date for primary outcome measure)	Equivalence between aRECIST and manual RECIST in the evaluation of target lesions at time of study enrolment [ Time Frame: At time of study enrolment ] Equivalence will be assessed by comparing manual RECIST target response (central readings) with the target response as generated by the automated Radiomics aRECIST workflow. Categorical similarity measures between central panel RECIST and aRECIST …	Same as current	No Changes Posted	Reduction in diagnostic time and inter-reader variability compared to manual RECIST (local reading) in determining therapeutic response on target lesions. [ Time Frame: Month 24 ] Statistical testing on the performance difference between models predicting survival at 24 months will be performed to compare the prognostic value of aRECIST to that of RECIST. Categorical similarity measures between c…	Same as current	Not Provided	Not Provided	Artificial Intelligence for Help Non-Small Cell Lung Cancer: Measure Cancer Biology and Treatment Response Via Imaging	Artificial Intelligence to Help Non-Small Cell Lung Cancer Patients: Measure Lung Cancer Biology and Treatment Response Via Imaging	SALMON is a prospective, multi-center, multi-country, biomarker validation study that synergizes an extensive non-interventional biomarker discovery study on diagnostic images and tissue biopsies of non-small cell lung cancer NSCLC (rATLAS) with a smaller biomarker minimally interventional study on patients with metastases who undergo liquid biopsy and imaging follow-up for 2 years (aRECIST). A t…	Lung cancer is the leading cause of cancer-related death worldwide, accounting for an estimated 2.1 million deaths in 2018. About 80%-85% of lung cancers are NSCLC. The main subtypes of NSCLC are adenocarcinoma, squamous cell carcinoma, and large cell carcinoma. These subtypes, which start from different types of lung cells, are grouped together as NSCLC. For these reasons, the choice of NSCLC fo…	Observational	Observational Model: Cohort Time Perspective: Prospective	Not Provided	Retention: Samples With DNA Description: Blood sample for liquid biopsy analysis (DNA and RNA analysis, immunohistochemistry) Tumor biopsy sample (DNA and RNA analysis, immunohistochemistry)	Non-Probability Sample	The multi-racial population of rATLAS will be prospectively recruited from 35 different EU sites. No gender predilection will be applied, so that the final population could represent a real spectrum of the population affected by NSCLC. The aRECIST cohort will include stage IV NSCLC patients recruited from 10 different sites.	Non Small Cell Lung Cancer	Procedure: Liquid biopsy Participants in the aRECIST group will undergo a blood draw for liquid biopsy analysis at baseline and follow up visits	aRECIST Treatment naive patients with metastatic NSCLC (stage four) with life expectancy of more than three months. Intervention: Procedure: Liquid biopsy rATLAS Treatment naive patients diagnosed with NSCLC.	Gridelli C, Rossi A, Carbone DP, Guarize J, Karachaliou N, Mok T, Petrella F, Spaggiari L, Rosell R. Non-small-cell lung cancer. Nat Rev Dis Primers. 2015 May 21;1:15009. doi: 10.1038/nrdp.2015.9. Review. Goldstraw P, Ball D, Jett JR, Le Chevalier T, Lim E, Nicholson AG, Shepherd FA. Non-small-cell lung cancer. Lancet. 2011 Nov 12;378(9804):1727-40. doi: 10.1016/S0140-6736(10)62101-0. Epub 2011 M…	Not yet recruiting	1000	Same as current	June 30, 2025	June 30, 2025 (Final data collection date for primary outcome measure)	Inclusion Criteria: Participant must be aged at least 18 years Willing and able to comply with clinic visits and study-related procedures. Willing and able to provide signed informed consent. Participant must be at first diagnosis of NSCLC and have the largest diameter of the primary tumor equal or greater than 2 cm. Participant must be treatment naïve (includes radiotherapy). Participant must ha…	Sexes Eligible for Study: All	18 Years and older (Adult, Older Adult)	No	Contact: Lise Barbeaux +3242292280 lise.barbeaux@radiomics.bio Contact: Mariaelena Occhipinti, MD PhD +3242292280 mariaelena.occhipinti@radiomics.bio	Not Provided		NCT05254132	0060RDX	Yes	Studies a U.S. FDA-regulated Drug Product: No Studies a U.S. FDA-regulated Device Product: No	Plan to Share IPD: Undecided	OncoRadiomics	OncoRadiomics	University Hospital, Antwerp	Principal Investigator: Jan P Van Meerbeeck, MD University Hospital, Antwerp	OncoRadiomics	February 2022
https://clinicaltrials.gov/ct2/show/NCT03753724	August 15, 2018	November 27, 2018	April 29, 2021	August 29, 2018	December 31, 2021 (Final data collection date for primary outcome measure)	The overall diagnostic performance of a new computer aided prediction (CAP) model for malignancy in small pulmonary nodules (% diagnostic accuracy). [ Time Frame: Up to 1 year. ] Area Under the Receiver Operator Characteristic Curve (AUC).	Same as current	Complete list of historical versions of study NCT03753724 on ClinicalTrials.gov Archive Site	The health economic benefits of the CAP model. [ Time Frame: At 2 weeks, 3 months (group 2 & 3 only) and year 1. ] Measured reduction in health care related costs using the CAP model algorithm compared to the current standard of care. The diagnostic performance of the CAP model for malignancy in small pulmonary nodules at a specific operating point relevant to clinical practice. [ Time Frame: Up …	Same as current	Not Provided	Not Provided	IDEAL: Artificial Intelligence and Big Data for Early Lung Cancer Diagnosis Study	IDEAL: Artificial Intelligence and Big Data for Early Lung Cancer Diagnosis Prospective Study (Phase 2)	This study aims to test the use of novel CT image analysis techniques to enable a better characterisation of small pulmonary nodules. The study will incorporate solid and predominantly solid nodules of 5-15 mm scanned using a variety of scanner types, imaging protocols and patient populations. The investigators hope that the new image processing techniques will improve the accuracy of lung nodule…	As the commonest cancer with 1.8 million cases diagnosed each year worldwide, early diagnosis of lung cancer is important to reduce mortality. The early diagnosis of lung cancer is contingent on both the detection of a small lung nodule and determining whether it is malignant. Whilst computed tomography (CT) has proven to be a robust way of detecting lung nodules, they are often discovered on rou…	Observational	Observational Model: Other Time Perspective: Prospective	Not Provided	Not Provided	Non-Probability Sample	Patients aged 18 years old or older with CT scans reported as having pulmonary nodule(s) of 5-15mm who meet the inclusion criteria and who can be placed into groups 1, 2 or 3.	Pulmonary Nodule, Solitary Pulmonary Nodule, Multiple Lung Cancer	Not Provided	Group 1 On review of the scans by an expert, no further follow up or investigation is required, as the nodule(s) has been categorised as benign. As the patient was unaware the scan was being reviewed and no further investigations are required. Patient is invited to take part in the study (by telephone). Group 2 On review, the nodule is indeterminate and further scanning at a later date is require…	Not Provided	Recruiting	1050	Same as current	December 31, 2021	December 31, 2021 (Final data collection date for primary outcome measure)	Inclusion Criteria: Male or Female, aged 18 years or above CT scans identified as having pulmonary nodule(s) of 5-15mm Patients with solid or predominantly solid nodules referred to the pulmonary nodule clinic or for CT scan review by a specialist CT scan section thickness of 3mm and less Exclusion Criteria: The CT scans are technically inadequate Having received treatment for cancer in the last …	Sexes Eligible for Study: All	18 Years and older (Adult, Older Adult)	Not Provided	Contact: Magda Laskawiec-Szkonter, MA 01865227612 ext 27612 magdalena.laskawiecszkonter@ndm.ox.ac.uk Contact: Fergus Gleeson, Prof 01865235746 ext 35746 Fergus.Gleeson@ouh.nhs.uk	United Kingdom		NCT03753724	13489	No	Studies a U.S. FDA-regulated Drug Product: No Studies a U.S. FDA-regulated Device Product: No	Plan to Share IPD: Undecided Plan Description: To be confirmed.	University of Oxford	University of Oxford	Optellum Ltd.	Principal Investigator: Fergus Gleeson, Prof University of Oxford/Oxford University Hospitals NHS Foundation Trust	University of Oxford	April 2021
https://clinicaltrials.gov/ct2/show/NCT04891705	May 13, 2021	May 18, 2021	February 8, 2022	September 11, 2021	September 2022 (Final data collection date for primary outcome measure)	The study data will be used to support future performance assessments for Artificial Intelligence based algorithms as described by FDA guidance for Computer Assisted Detection and Diagnostic Devices [ Time Frame: Discharge up to 30 days (Single visit) ]	Same as current	Complete list of historical versions of study NCT04891705 on ClinicalTrials.gov Archive Site	Not Provided	Not Provided	Not Provided	Not Provided	Point of Care Ultrasound Lung Artificial Intelligence (AI) Validation Data Collection Study	Point of Care Ultrasound Lung Artificial Intelligence (AI) Validation Data Collection Study	This study is being conducted to collect image data and relevant clinical data from medical records of patients with suspicion of lung consolidation or pleural effusion. The information will be used to test the performance of Artificial Intelligence (AI) in identification of features associated with the above lung conditions.	This is a prospective, observational, multi-center, post-market clinical study. Enrollment will continue (up to a maximum of 300 subjects) until diagnostic LUS exams are acquired for each of the following groups: Pleural effusion positive: 75 patients confirmed as positive for pleural effusion Lung consolidation positive: 75 patients confirmed as positive for lung consolidation Disease negative: …	Observational	Observational Model: Other Time Perspective: Prospective	Not Provided	Not Provided	Non-Probability Sample	Adult subjects with suspicion of pleural effusion or lung consolidation will be enrolled in the study. In addition, pediatric subjects with suspicion of lung consolidation (with weight of at least 10 kg) will be enrolled.	Pleural Effusion Lung Consolidation	Device: Lung Ultrasound Scan Ultrasound scan of subjects in up to 14 lung zones	Pleural Effusion Adult and pediatric subjects with suspicion of pleural effusion Intervention: Device: Lung Ultrasound Scan Lung Consolidation Adult and pediatric subjects with suspicion of lung consolidation Intervention: Device: Lung Ultrasound Scan	Not Provided	Recruiting	300	Same as current	September 2022	September 2022 (Final data collection date for primary outcome measure)	Inclusion Criteria: Subjects presenting to the Emergency Department, admitted to the hospital, or seen in the outpatient setting with suspicion of pleural effusion or lung consolidation who received chest imaging to include chest X-ray or CT, or for whom chest X-ray or CT are planned. Suspicion of pleural effusion or lung consolidation may be based upon imaging findings or presentation of symptom…	Sexes Eligible for Study: All	Child, Adult, Older Adult	No	Contact: Ashton Steinhagen 330-741-9358 Ashton.Steinhagen@philips.com Contact: Agneiszka Rucki agnieszka.rucki@philips.com	United States		NCT04891705	US-Lung AI-11237	Not Provided	Studies a U.S. FDA-regulated Drug Product: No Studies a U.S. FDA-regulated Device Product: Yes	Not Provided	Philips Clinical & Medical Affairs Global	Philips Clinical & Medical Affairs Global	Not Provided	Study Director: Jochen Kruecker Philips Healthcare	Philips Clinical & Medical Affairs Global	January 2022
https://clinicaltrials.gov/ct2/show/NCT03849040	February 19, 2019	February 21, 2019	March 11, 2020	April 8, 2019	September 23, 2019 (Final data collection date for primary outcome measure)	Development of computer algorithm to identify lymph node ultrasonographic features [ Time Frame: From retrospective data collection to algorithm development (1 month) ] Objective: to determine whether a deep neural AI network (NeuralSeg) can learn how to assign the Canada Lymph Node Score to lymph nodes examined by EBUS, using the technique of segmentation on an existing (derivation) set of lymph…	Same as current	Complete list of historical versions of study NCT03849040 on ClinicalTrials.gov Archive Site	Accuracy and reliability of the segmentation performed by NeuralSeg [ Time Frame: From segmentation performed by surgeon to segmentation performed by NeuralSeg (1 month) ] Objective: to compare the accuracy and reliability of the segmentation performed by NeuralSeg to the segmentation performed by an experienced endoscopic surgeon using DICE-SORENSEN coefficients. NeuralSeg prediction of lymph no…	Same as current	Not Provided	Not Provided	The Use of Artificial Intelligence to Predict Cancerous Lymph Nodes for Lung Cancer Staging During Ultrasound Imaging	Development and Validation of a Computer-aided Algorithm Using Artificial Intelligence and Deep Neural Networks for the Segmentation of Ultrasonographic Features of Lymph Nodes During Endobronchial Ultrasound	This study aims to determine if a deep neural artificial intelligence (AI) network (NeuralSeg) can learn how to assign the Canada Lymph Node Score to lymph nodes examined by endobronchial ultrasound transbronchial needle aspiration(EBUS-TBNA), using the technique of segmentation. Images will be created from 300 lymph nodes videos from a prospective library and will be used as a derivation set to …	Not Provided	Observational [Patient Registry]	Observational Model: Cohort Time Perspective: Prospective	1 Day	Not Provided	Non-Probability Sample	Phase A does not require patient enrollment. Phase B will require prospective enrollment of patients to obtain the validation set of new lymph node videos. All patients who are scheduled to undergo an EBUS-TBNA procedure for mediastinal staging of NSCLC at St. Joseph's Healthcare Hamilton will be eligible to enroll in this study. There are no exclusion criteria. All patients will undergo EBUS-TBN…	Lung Diseases Lung Neoplasm	Procedure: Endobronchial Ultrasound All patients will undergo EBUS-TBNA as per routine care, except for the one difference where the procedures will be video-recorded so that they can be used for computer analysis at a later time. Static images will be obtained from EBUS videos in order to perform segmentation. Segmentation will be conducted by both an experienced endoscopist and NeuralSeg. Other…	Not Provided	American College of Chest Physicians; Health and Science Policy Committee. Diagnosis and management of lung cancer: ACCP evidence-based guidelines. American College of Chest Physicians. Chest. 2003 Jan;123(1 Suppl):D-G, 1S-337S. Hanna WC, Yasufuku K. Bronchoscopic staging of lung cancer. Ther Adv Respir Dis. 2013 Apr;7(2):111-8. doi: 10.1177/1753465812468041. Epub 2012 Dec 20. Review. Hylton DA, …	Completed	52	33	November 20, 2019	September 23, 2019 (Final data collection date for primary outcome measure)	Inclusion Criteria: must be diagnosed with confirmed or suspected lung cancer and be undergoing EBUS diagnosis/staging Exclusion Criteria: None	Sexes Eligible for Study: All	18 Years and older (Adult, Older Adult)	No	Contact information is only displayed when the study is recruiting subjects	Canada		NCT03849040	StJoes EBUS AI (5636)	Yes	Studies a U.S. FDA-regulated Drug Product: No Studies a U.S. FDA-regulated Device Product: No	Plan to Share IPD: No	Wael Hanna, St. Joseph's Healthcare Hamilton	St. Joseph's Healthcare Hamilton	Not Provided	Principal Investigator: Wael C Hanna St. Josephs Healthcare Hamilton	St. Joseph's Healthcare Hamilton	March 2020
https://clinicaltrials.gov/ct2/show/NCT05221814	January 5, 2022	February 3, 2022	February 3, 2022	June 1, 2020	June 1, 2022 (Final data collection date for primary outcome measure)	1. Pathological subtype [ Time Frame: through study completion, an average of 2 year ] According to WHO classification of pulmonary tumors in 2020, this study classify pulmonary tumors into adenocarcinoma in situ (AIS), minimally invasive adenocarcinoma (MIA) and invasive adenocarcinoma (IAC). We would collect the reports of pathological type of pulmonary nodules after surgery. Area Under the Cur…	Same as current	No Changes Posted	Not Provided	Not Provided	Not Provided	Not Provided	Pathological Classification of Pulmonary Nodules in Images Using Deep Learning	Pathological Classification of Pulmonary Nodules From Gross Images of Tumor Using Deep Learning	This study aimed to develop a deep-learning model to automatically classify pulmonary nodules based on white-light images and to evaluate the model performance. Besides, suitable operation could be chosen with the help of this model, which could shorten the time of surgery.	All white-light photographs of pulmonary nodules from phones of pathologically confirmed adenocarcinoma in situ (AIS), minimally invasive adenocarcinoma (MIA) and invasive adenocarcinoma (IAC) were retrospectively collected from consecutive patients who underwent surgery between June 30, 2020 and September 15, 2021 at Guangdong Provincial People's Hospital.Finally, a total of 1037 white-light ima…	Observational	Observational Model: Other Time Perspective: Retrospective	Not Provided	Not Provided	Non-Probability Sample	Patients in Guangdong Provincial People's hospital from June 30, 2020 to September 15, 2021.	Lung Cancer Artificial Intelligence	Diagnostic Test: gross pathologic photo based deep learning model Whether apply gross pathologic photo based deep learning model to predict pathologic subtype	Not Provided	Not Provided	Recruiting	2000	Same as current	January 1, 2023	June 1, 2022 (Final data collection date for primary outcome measure)	Inclusion Criteria: Male or female，18 years and older. Patients haven't undergone any therapy. The pulmonary nodules were confirmed AIS, MIA or IAC. The sizes of pulmonary nodules were less than 3cm. The images were jpg format. Exclusion Criteria: Suffering from other tumor disease before or at the same time. Images with poor quality or low resolution that precluded proper classification.	Sexes Eligible for Study: All	18 Years to 80 Years (Adult, Older Adult)	No	Contact: Haiyu Zhou +8613710342002 lungcancer@163.com Contact: Shaowei Wu +8613411965219 shaoweiwu0401@gmail.com	China		NCT05221814	2021ky228	Yes	Studies a U.S. FDA-regulated Drug Product: Yes Studies a U.S. FDA-regulated Device Product: No Product Manufactured in and Exported from the U.S.: No	Not Provided	Haiyu Zhou, Jiangxi Provincial Cancer Hospital	Jiangxi Provincial Cancer Hospital	Guangdong Provincial People's Hospital	Principal Investigator: Haiyu Zhou Guangdong Provincial People's Hospital	Jiangxi Provincial Cancer Hospital	January 2022
https://clinicaltrials.gov/ct2/show/NCT04541251	February 9, 2020	September 9, 2020	June 23, 2021	August 1, 2020	July 30, 2022 (Final data collection date for primary outcome measure)	Major pathologic response (MPR) Rate [ Time Frame: After surgery (approximately 10 weeks) ] MPR rate is defined as the percentage of participants having ≤10% viable tumor cells in the resected primary tumor and all resected lymph nodes following completion of neoadjuvant therapy.	Same as current	Complete list of historical versions of study NCT04541251 on ClinicalTrials.gov Archive Site	Evaluation of the pathological complete response (pCR) [ Time Frame: After surgery (approximately 10 weeks) ] pCR rate is defined as the percentage of participants having an absence of residual invasive cancer in resected lung specimens and lymph nodes following completion of neoadjuvant therapy. Evaluation of complete resection (R0) rate [ Time Frame: After surgery (approximately 10 weeks) ] Pro…	Evaluation of the pathological complete response (pCR) [ Time Frame: After surgery (approximately 10 weeks) ] pCR rate is defined as the percentage of participants having an absence of residual invasive cancer in resected lung specimens and lymph nodes following completion of neoadjuvant therapy. Evaluation of complete resection (R0) rate [ Time Frame: After surgery (approximately 10 weeks) ] Pro…	Not Provided	Not Provided	Neoadjuvant Camrelizumab, Nab-paclitaxel and Carboplatin in Stage IB-IIIA NSCLC	Neoadjuvant Camrelizumab, Nab-paclitaxel and Carboplatin in Patients With Stage IB-IIIA Non-small Cell Lung Cancer (NANE-LC): A Prospective, Single-arm, Multicenter, Phase II Study	This prospective, single-arm, multicenter, phase II trial enrolled 40 patients who underwent surgery after three cycles of neoadjuvant therapy with camrelizumab, nab-paclitaxel, and carboplatin. The MPR is the primary endpoint, and the pCR, the complete resection rate, the objective response rate, the disease-free survival, adverse events, and quality of life are the secondary endpoints. The expl…	Not Provided	Interventional	Phase 2	Allocation: N/A Intervention Model: Single Group Assignment Masking: None (Open Label) Primary Purpose: Treatment	Lung Cancer, Non-small Cell Artificial Intelligence	Drug: Camrelizumab + Nab-paclitaxel + Carboplatin The patients will receive three cycles (one cycle is defined as every 21 days +/- 3 days) of neoadjuvant therapy with camrelizumab 200 mg, nab-paclitaxel 260 mg/m2, and carboplatin AUC 5. This will then be followed by surgery.	Experimental: Camrelizumab + Nab-paclitaxel + Carboplatin Intervention: Drug: Camrelizumab + Nab-paclitaxel + Carboplatin	Zhou H, Lin L, Qin T, Ren W, Tan Y, Yang Q, Xu H, Xie X, Chen Y, Liu S, Li X, Li Z, Hu H, Yu Y, Yao H. Neoadjuvant camrelizumab, nab-paclitaxel, and carboplatin in patients with stage IB-IIIA non-small cell lung cancer (NANE-LC): a study protocol of prospective, single-arm, multicenter, phase II study. J Thorac Dis. 2021 Nov;13(11):6468-6475. doi: 10.21037/jtd-21-1022.	Recruiting	40	Same as current	September 30, 2023	July 30, 2022 (Final data collection date for primary outcome measure)	Inclusion criteria: The patients have stage IB-IIIA NSCLC. Patient ages are ≥ 18 years old, regardless of gender. The patients have an ECOG ps of 0-1, with a condition suitable for surgery. The patients have not received any anti-tumor treatment. The patients have adequate blood function. The patients have adequate organ function. The patients had been using an appropriate method of contraception…	Sexes Eligible for Study: All	18 Years and older (Adult, Older Adult)	No	Contact: Herui Yao, PhD 18218018525 yaoherui@mail.sysu.edu.cn Contact: Yunfang Yu, MD yuyf9@mail.sysu.edu.cn	China		NCT04541251	2020-KY-061-001	Not Provided	Studies a U.S. FDA-regulated Drug Product: No Studies a U.S. FDA-regulated Device Product: No	Plan to Share IPD: Yes	Herui Yao, Sun Yat-Sen Memorial Hospital of Sun Yat-Sen University	Sun Yat-Sen Memorial Hospital of Sun Yat-Sen University	Guangdong Provincial People's Hospital Third Affiliated Hospital, Sun Yat-Sen University	Not Provided	Sun Yat-Sen Memorial Hospital of Sun Yat-Sen University	June 2021
https://clinicaltrials.gov/ct2/show/NCT04206098	December 13, 2019	December 20, 2019	January 13, 2020	January 8, 2020	October 1, 2020 (Final data collection date for primary outcome measure)	Number of factors associated with hospital admission of patients with AECOPD [ Time Frame: 5 years ] Number of factors associated with hospital admission of patients with AECOPD, using EMRs and artificial intelligence learning tool	Same as current	Complete list of historical versions of study NCT04206098 on ClinicalTrials.gov Archive Site	Number of clinical characteristics of COPD hospitalized patients [ Time Frame: 5 years ] Number of clinical characteristics of COPD patients that require hospital admission Number of comorbidities of COPD patients hospitalized per sex [ Time Frame: 5 years ] Number and description of comorbidities associated with hospitalized COPD patients, presented per sex, such as cardiovascular disease, anxie…	Number of clinical characteristics of COPD hospitalized patients [ Time Frame: 5 years ] Number of clinical characteristics of COPD patients that require hospital admission Number of comorbidities of COPD patients hospitalized per sex [ Time Frame: 5 years ] Number and description of comorbidities associated with hospitalized COPD patients, presented per sex, such as cardiovascular disease, anxie…	Not Provided	Not Provided	Chart Review of Patients With COPD, Using Electronic Medical Records and Artificial Intelligence	Chart Review of Patients With COPD, Using Electronic Medical Records and Artificial Intelligence: BigCOPData	Chronic obstructive pulmonary disease (COPD) is the third leading cause of death in the World since 2003. Many people suffer from this disease or its complications for many years and die prematurely. In the European Union, the total direct costs of respiratory diseases are estimated to be around 6% of the total healthcare budget, with COPD accounting for 56% (38.6 billion Euros) of the costs of r…	The study will be conducted in accordance with legal and regulatory requirements, as well as with scientific purpose, value and rigor and follow generally accepted research practices described in the International Conference Harmonization (ICH) Guideline for Good Clinical Practice, the Helsinki Declaration in its latest edition, Good Pharmacoepidemiology Practices, and applicable local regulation…	Observational [Patient Registry]	Observational Model: Other Time Perspective: Other	5 Years	Not Provided	Non-Probability Sample	COPD patients that may experience acute exacerbations requiring emergency department and /or a hospital admission	Chronic Obstructive Pulmonary Disease	Other: Factors associated with Hospital admission for an Acute Exacerbation Chronic Obstructive Pulmonary Disease (AECOPD) Develop a descriptive predictive model fo factors that influence clinical characteristic of patients that require hospital admission	Sex Male/Female Intervention: Other: Factors associated with Hospital admission for an Acute Exacerbation Chronic Obstructive Pulmonary Disease (AECOPD)	Not Provided	Unknown status	2500000	Same as current	December 30, 2020	October 1, 2020 (Final data collection date for primary outcome measure)	Inclusion Criteria: Subjects aged ≥ 35-year-old, smokers or former smokers of more than 10 pack-years. Had a diagnosis of COPD (a post-bronchodilator ratio forced expiratory volume in the first second (FEV1) / forced vital capacity (FVC) < 0.70, and the presence of respiratory symptoms such as cough, sputum, and dyspnoea). Admitted for ''respiratory disease'' [respiratory infection or pleural eff…	Sexes Eligible for Study: All	35 Years to 99 Years (Adult, Older Adult)	No	Contact information is only displayed when the study is recruiting subjects	Austria, Spain, Switzerland, United Kingdom		NCT04206098	H2020	Yes	Studies a U.S. FDA-regulated Drug Product: No Studies a U.S. FDA-regulated Device Product: No	Plan to Share IPD: Undecided Plan Description: Final results of the study will be disseminated in the form of a manuscript/s in the peer-reviewed literature. In addition, where relevant, data from potential interim analyses will be presented at (a) relevant congress(es).	Sociedad Española de Neumología y Cirugía Torácica	Sociedad Española de Neumología y Cirugía Torácica	SAVANA European Commission	Principal Investigator: JB Soriano, MD Sociedad Española de Neumología y Cirugía Torácica	Sociedad Española de Neumología y Cirugía Torácica	December 2019
https://clinicaltrials.gov/ct2/show/NCT05318599	March 30, 2022	April 8, 2022	April 8, 2022	July 1, 2022	December 31, 2022 (Final data collection date for primary outcome measure)	Predictive performance of the algorithm to differentiate ILD from control subjects based on digital lung sounds recordings (i.e. physiological parameters). [ Time Frame: During lung auscultation (10 minutes). Each patient will provide 10 recordings of 30 seconds. ] To determine the predictive performance of the DeepBreath algorithm to discriminate ILD audio signatures from control subjects (accor…	Same as current	No Changes Posted	Performance of human expert-identified acoustic signatures. [ Time Frame: During the data analysis period (i.e., after the 60-minute study intervention period). ] Comparison of the predictive performance of human expert-identified acoustic signatures in the predictive tasks described above in the primary outcomes (Kappa coefficient). Agreement of human labels with objectively clustered pathologic…	Same as current	Not Provided	Not Provided	Deep Learning Diagnostic and Risk-stratification for IPF and COPD	Deep Learning Diagnostic and Risk-stratification for Idiopathic Pulmonary Fibrosis and Chronic Obstructive Pulmonary Disease in Digital Lung Auscultations	Idiopathic pulmonary fibrosis (IPF), non-specific interstitial pneumonia (NSIP), and chronic obstructive pulmonary disease (COPD) are severe, progressive, irreversibly incapacitating pulmonary disorders with modest response to therapeutic interventions and poor prognosis. Prompt and accurate diagnosis is important to enable patients to receive appropriate care at the earliest possible stage to de…	Aim: To develop and determine the predictive power of an AI (deep learning) algorithm in identifying the acoustic signatures of IPF, NSIP and COPD in an adult population and discriminating them from age-matched, never smoker, control subjects with normal lung function. Methodology: A single-center, prospective, population-based case-control study that will be carried out in subjects with IPF, NSI…	Observational	Observational Model: Case-Control Time Perspective: Prospective	Not Provided	Not Provided	Non-Probability Sample	Cases: 120 patients (80 ILD [40 IPF, 40 NSIP], 40 COPD) will be recruited from an outpatient pulmonology clinic in Switzerland in daily clinical practice on the day of intervention. Probable and definitive IPF diagnosis will be made according to the Fleischner Society Consensus, NSIP diagnosis with the American Thoracic Society classification, and COPD with the Global Initiative for Chronic Obstr…	Lung; Disease, Interstitial, With Fibrosis Pulmonary Disease, Chronic Obstructive Artificial Intelligence	Device: Lung auscultation Digital lung auscultation with the Eko core digital stethoscope (Eko Devices, Inc., CA, USA).	IPF patients (group 1) Consenting adult patients >18 years old with with already-diagnosed IPF Intervention: Device: Lung auscultation NSIP patients (group 2) Consenting adult patients >18 years old with with already-diagnosed non-specific interstitial pneumonia (NSIP) Intervention: Device: Lung auscultation COPD patients (group 3) Consenting adult patients >18 years old with with already-diagnos…	Not Provided	Not yet recruiting	160	Same as current	January 30, 2023	December 31, 2022 (Final data collection date for primary outcome measure)	Inclusion Criteria: Written informed consent age > 18 years old. patients with already-diagnosed IPF (group 1) prior to the consultation (index) date. patients with already-diagnosed NSIP (group 2) prior to the consultation (index) date. patients with already-diagnosed COPD (group 3) prior to the consultation (index) date. Control subjects must be followed-up at the pulmonology outpatient clinic …	Sexes Eligible for Study: All	18 Years and older (Adult, Older Adult)	No	Contact: Johan N. Siebert, MD +41795534072 Johan.Siebert@hcuge.ch Contact: Pierre-Olivier Bridevaux, Prof. +41276034678 pierre-olivier.bridevaux@hopitalvs.ch	Switzerland		NCT05318599	IPFoscope	Yes	Studies a U.S. FDA-regulated Drug Product: No Studies a U.S. FDA-regulated Device Product: No	Plan to Share IPD: Yes Plan Description: All pertinent data generated or analysed during this study will be included in the published articles (and supplementary information files). An anonymous copy of the final (anonymized) datasets (but not digitized lung sounds) used and/or analyzed during the current study will be available from the corresponding author (see access criteria). Supporting Mate…	Pediatric Clinical Research Platform	Pediatric Clinical Research Platform	University Hospital, Geneva Swiss Federal Institute of Technology Hôpital du Valais	Principal Investigator: Pierre-Olivier Bridevaux, Prof. Hôpital du Valais, Switzerland Study Director: Johan N. Siebert, MD Geneva University Hospitals, Switzerland	Pediatric Clinical Research Platform	April 2022
https://clinicaltrials.gov/ct2/show/NCT04816981	March 19, 2021	March 25, 2021	April 4, 2022	September 1, 2021	May 1, 2022 (Final data collection date for primary outcome measure)	Stiffness Area Ratio [ Time Frame: 8 months ] Identifying whether the percent area of a lymph node above a defined blue colour threshold is independently associated with malignancy	Same as current	Complete list of historical versions of study NCT04816981 on ClinicalTrials.gov Archive Site	NeuralSeg's prediction of lymph node malignancy [ Time Frame: 2 months ] Determine whether NeuralSeg can accurately predict malignancy in lymph nodes when compared to biopsy results of the lymph nodes that were examined The agreement between NeuralSeg's predictions and pathology results, as measured by diagnostic accuracy, sensitivity, specificity, positive and negative predictive values [ Time F…	Same as current	Not Provided	Not Provided	AI-EBUS-Elastography for LN Staging	Clinical Utility of Artificial Intelligence Augmented Endobronchial Ultrasound Elastography in Lymph Node Staging for Lung Cancer	Before any treatment decisions are made for patients with lung cancer, it is crucial to determine whether the cancer has spread to the lymph nodes in the chest. Traditionally, this is determined by taking biopsy samples from these lymph nodes, using the Endobronchial Ultrasound Transbronchial Needle Aspiration (EBUS-TBNA) procedure. Unfortunately, in 40% of the time, the results of EBUS-TBNA are …	Not Provided	Interventional	Not Applicable	Allocation: N/A Intervention Model: Single Group Assignment Intervention Model Description: This is a single-centre, prospective clinical trial, in which patients will be enrolled in a consecutive sample and patient involvement will conclude when the procedure ends. No follow-up will be required after the study. Masking: None (Open Label) Primary Purpose: Diagnostic	Artificial Intelligence Endobronchial Ultrasound Elastography NSCLC Lung Cancer	Device: EBUS-Elastography Patients undergoing LN staging for lung cancer with EBUS-TBNA will have digital images and biopsy of every LN obtained in accordance with standards of care. Prior to the lymph node biopsy by EBUS-TBNA, elastography will be performed. The relative strain of tissues in the scanned area of the LNs will be displayed as a colour map, with stiffer areas in blue and softer tiss…	Experimental: EBUS-Elastography Intervention: Device: EBUS-Elastography	Not Provided	Recruiting	100	Same as current	May 1, 2022	May 1, 2022 (Final data collection date for primary outcome measure)	Inclusion Criteria: Patients that are diagnosed with suspected or confirmed NSCLC that have been referred to mediastinal staging through EBUS-TBNA at St. Joseph's Healthcare Hamilton will be eligible for this study. Exclusion Criteria: No exclusion criteria will apply.	Sexes Eligible for Study: All	18 Years and older (Adult, Older Adult)	No	Contact: Yogita S Patel 905-522-1155 ext 35096 patelys@mcmaster.ca Contact: Nikkita Mistry 905-522-1155 ext 35096 mistrn1@mcmaster.ca	Canada		NCT04816981	AI-EBUS-Elastography_19032021	No	Studies a U.S. FDA-regulated Drug Product: No Studies a U.S. FDA-regulated Device Product: No	Plan to Share IPD: No	Wael Hanna, McMaster University	St. Joseph's Healthcare Hamilton	Not Provided	Principal Investigator: Wael C Hanna, MDCM, MBA, FRCSC McMaster University	St. Joseph's Healthcare Hamilton	March 2022
https://clinicaltrials.gov/ct2/show/NCT05268263	January 8, 2022	March 7, 2022	March 7, 2022	January 6, 2022	February 22, 2022 (Final data collection date for primary outcome measure)	Testing the accuracy of artificial intelligence models for detection of wheeze, crackles, and normal lung sounds by measuring the sensitivity and specificity [ Time Frame: 2 months ] Artificial intelligence models are trained on lung sounds collected from three different digital stethoscopes named uSteth, eSteth, and Littmann individually. Data from all three digital stethoscopes is also merged t…	Same as current	No Changes Posted	Performance analysis of three digital stethoscopes: Littman, uSteth, and eSteth [ Time Frame: 2 months ] Performance analysis of three digital stethoscopes uSteth, eSteth, and Littmann will be evaluated using the sensitivity and specificity achieved by each stethoscope.	Same as current	Not Provided	Not Provided	Evaluating the Feasibility of Artificial Intelligence Algorithms in Clinical Settings for Classification of Normal, Wheeze and Crackle Sounds Acquired From a Digital Stethoscope	Evaluating the Feasibility of Artificial Intelligence Algorithms in Clinical Settings for Classification of Normal, Wheeze and Crackle Sounds Acquired From a Digital Stethoscope	Assessing the feasibility and testing the accuracy of the developed artificial intelligence algorithms for detection of wheezes and crackles in patients with lung pathologies in clinical settings on unseen local patient data acquired through three digital stethoscopes.	Not Provided	Interventional	Not Applicable	Allocation: N/A Intervention Model: Single Group Assignment Masking: None (Open Label) Primary Purpose: Diagnostic	Respiratory Lung	Device: Artificial Intelligence Algorithm The enrolled population will include patients with a history of lung pathologies. Artificial intelligence-based models are developed for classification of wheezes, crackles and normal lung sounds. These AI models will be tested and assessed on local lung sounds clinical data.	Not Provided	Not Provided	Completed	60	Same as current	February 22, 2022	February 22, 2022 (Final data collection date for primary outcome measure)	Inclusion Criteria: Ages all Written consent provided Exclusion Criteria: Subject condition unstable Chest wall deformity or wounds in adhesive application areas Written consent not provided	Sexes Eligible for Study: All	Child, Adult, Older Adult	Yes	Contact information is only displayed when the study is recruiting subjects	Pakistan		NCT05268263	Pulmo AI LRH	Not Provided	Studies a U.S. FDA-regulated Drug Product: No Studies a U.S. FDA-regulated Device Product: Yes Product Manufactured in and Exported from the U.S.: Yes	Plan to Share IPD: No	Innova Smart Technologies (Pvt.) Ltd	Innova Smart Technologies (Pvt.) Ltd	Lady Reading Hospital, Pakistan	Not Provided	Innova Smart Technologies (Pvt.) Ltd	February 2022
https://clinicaltrials.gov/ct2/show/NCT04721444	November 6, 2020	January 22, 2021	June 9, 2021	January 27, 2021	August 1, 2022 (Final data collection date for primary outcome measure)	Development of a Machine Learning model to distinguish parenchymal lung changes [ Time Frame: 3 years ] The development and validation of an ML/radiomic classifier to distinguish between Infective/COVID-19 pneumonia and cancer therapy induced lung changes Development of a Machine Learning model to predict recurrence risk after radical radiotherapy for non-small cell lung cancer [ Time Frame: 3 ye…	Same as current	Complete list of historical versions of study NCT04721444 on ClinicalTrials.gov Archive Site	Not Provided	Not Provided	Not Provided	Not Provided	Optimising Cancer Therapy And Identifying Causes of Pneumonitis USing Artificial Intelligence (COVID-19)	Optimising Cancer Therapy And Identifying Causes of Pneumonitis USing Artificial Intelligence	Distinguishing changes on patients that have received thoracic radiotherapy and patients that are currently receiving or have recently received IO and presenting lung changes which will be identified using AI.	Not Provided	Observational	Observational Model: Cohort Time Perspective: Retrospective	Not Provided	Not Provided	Non-Probability Sample	Arms A and B: Adult patients with pneumonitis that have previously been treated with thoracic radiotherapy or immunotherapy Arm C: Adult patients that have received radical radiotherapy for NSCLC	Lung Cancer Covid19 Pneumonitis	Diagnostic Test: Machine Learning Classification of parenchymal lung change cause Arms A & B: Radiomics and deep-learning approaches will be used on patient's imaging to develop a feature vector that can distinguish parenchymal lung changes, e.g. infection from drug-toxicity. Diagnostic Test: Machine Learning Classification of recurrence and non-recurrence Arm C: Radiomics and deep-learning appro…	Arm A - Cohort A1 Training set: Pneumonitis in the context of IO therapy and negative for infectious pneumonia (including COVID-19) Intervention: Diagnostic Test: Machine Learning Classification of parenchymal lung change cause Arms A and B - Cohort B1 Training set B1: IO and RT naive and pneumonia (without COVID-19) Intervention: Diagnostic Test: Machine Learning Classification of parenchymal lu…	Not Provided	Recruiting	1500	Same as current	January 1, 2023	August 1, 2022 (Final data collection date for primary outcome measure)	Arms A & B: Inclusion Criteria: Cohort A1 (from Arm A) - Immunotherapy (IO) pneumonitis cases: patients currently on or having received ICI IO in the last 3 months of presentation with: • New radiological lung changes on CT/CXR (confirmed on report) of a severity and distribution consistent with IO pneumonitis. These changes should be of severity and distribution that are not incompatible with vi…	Sexes Eligible for Study: All	18 Years and older (Adult, Older Adult)	Not Provided	Contact: Richard Lee, MBBS, PhD 02073528171 richard.lee@rmh.nhs.uk Contact: Sejal Jain sejal.jain@rmh.nhs.uk	United Kingdom		NCT04721444	5293	Not Provided	Studies a U.S. FDA-regulated Drug Product: No Studies a U.S. FDA-regulated Device Product: No	Not Provided	Royal Marsden NHS Foundation Trust	Royal Marsden NHS Foundation Trust	Not Provided	Principal Investigator: Richard Lee Royal Marsden NHS Foundation Trust	Royal Marsden NHS Foundation Trust	June 2021
https://clinicaltrials.gov/ct2/show/NCT04022512	July 15, 2019	July 17, 2019	January 27, 2021	November 6, 2019	August 2022 (Final data collection date for primary outcome measure)	accuracy [ Time Frame: 3 years ] proportion of true results(both true positives and true negatives) among whole instances sensitivity [ Time Frame: 3 years ] true positive rate in percentage(%) derived by ROC analysis specificity [ Time Frame: 3 years ] true negative rate in percentage (%) derived by ROC analysis area under curve (AUC) [ Time Frame: 3 years ] area under ROC curve in percentage (%)	Same as current	Complete list of historical versions of study NCT04022512 on ClinicalTrials.gov Archive Site	average number of false positives per scan (FPs/scan) [ Time Frame: 3 years ] FPs/scan in number (N) based on free-response receiver operating characteristic (FROC) analysis competition performance metric (CPM) [ Time Frame: 3 years ] Competitive performance metric (CPM) is a criterion used for CAD system evaluation. Based on FROC paradigm, CPM score is computed as an average sensitivity at seven…	average number of false positives per scan (FPs/scan) [ Time Frame: 3 years ] FPs/scan in number (N) based on free-response receiver operating characteristic (FROC) analysis competition performance metric (CPM) [ Time Frame: 3 years ] CPM in score (0-1) based on FROC analysis	Not Provided	Not Provided	Accuracy of Deep-learning Algorithm for Detection and Risk Stratification of Lung Nodules	Feasibility Study: Accuracy and Sensitivity of Deep-learning Artificial Intelligence (AI) Algorithm for Detection and Risk Stratification of Lung Nodules in Osteogenic Sarcoma Patients	Osteosarcoma is regarded as most common malignant bone tumor in children and adolescents. Approximately 15% to 20% of patients with osteosarcoma present with detectable metastatic disease, and the majority of whom (85%) have pulmonary lesions as the sole site of metastasis. Previous studies have shown that the overall survival rate among patients with localized osteosarcoma without metastatic dis…	Not Provided	Observational	Observational Model: Case-Only Time Perspective: Retrospective	Not Provided	Not Provided	Probability Sample	This is a single institutional retrospective cohort study of patients diagnosed with osteogenic sarcoma between the year 2000 and 2018. All patients' data will be retrieved via the electronic patient database of our institution. Patient demographics, imaging and histological data, disease and treatment history will be recorded, including age at onset, details of chemotherapy, time interval of pul…	Osteogenic Sarcoma	Radiation: computed tomography thoracic CT examinations for pre-treatment staging and/or subsequent post-treatment follow-up.	Not Provided	Not Provided	Recruiting	120	Same as current	January 2023	August 2022 (Final data collection date for primary outcome measure)	Inclusion Criteria: Patients with histologically confirmed osteogenic sarcoma With an age younger than 18 years old. Patients who underwent thin-section thoracic CT examinations for pre-treatment staging and/or subsequent post-treatment follow-up. With suspicious lung nodules detected on thoracic CT images. Exclusion Criteria: Patients with concurring lesions that may influence analysis of lung n…	Sexes Eligible for Study: All	up to 18 Years (Child, Adult)	Not Provided		Hong Kong		NCT04022512	NTEC-2019-0445	No	Studies a U.S. FDA-regulated Drug Product: No Studies a U.S. FDA-regulated Device Product: No	Plan to Share IPD: No	Professor Winnie W.C. Chu, Chinese University of Hong Kong	Chinese University of Hong Kong	IBM China/Hong Kong Limited	Not Provided	Chinese University of Hong Kong	January 2021
https://clinicaltrials.gov/ct2/show/NCT05046366	June 27, 2021	September 16, 2021	November 16, 2021	October 1, 2021	December 2023 (Final data collection date for primary outcome measure)	The outcome of clinical diagnosis of suspected patients with lung cancer/pulmonary nodular (Benign/Malignant nodule). [ Time Frame: 2021-2024 ] The outcome of clinical diagnosis of patients with lung cancer/pulmonary nodular (Benign/Malignant nodule). ① Benign nodule ② Malignant neoplasm/nodule: squamous cell carcinoma, adenocarcinoma, small cell carcinoma, and large cell carcinoma. The outcome o…	Same as current	Complete list of historical versions of study NCT05046366 on ClinicalTrials.gov Archive Site	sex (male/female) [ Time Frame: 2021-2024 ] sex of patients(male/female). age (years) [ Time Frame: 2021-2024 ] age of patients (years). weight (kilograms) [ Time Frame: 2021-2024 ] weight of patients (kilograms) height (meters) [ Time Frame: 2021-2024 ] height of patients (meters). heart rate in each minute [ Time Frame: 2021-2024 ] heart rate in each minute of patients. blood pressure (mmHg) [ …	Same as current	Not Provided	Not Provided	Development of an Artificial Intelligence System for Intelligent Pathological Diagnosis and Therapeutic Effect Prediction Based on Multimodal Data Fusion of Common Tumors and Major Infectious Diseases in the Respiratory System Using Deep Learning Technology.	Research and Development of an Artificial Intelligence Technology System for Digital Pathological Diagnosis and Therapeutic Effect Prediction Based on Multimodal Data Fusion of Common Tumors and Major Infectious Diseases in the Respiratory System Using Deep Learning Technology.	To improve accurate diagnosis and treatment of common malignant tumors and major infectious diseases in the respiratory system, we aim to establish a large medical database that includes standardized and structured clinical diagnosis and treatment information such as electronic medical records, image features, pathological features, and multi-omics information, and to develop a multi-modal data f…	The main aims are as follows: To establish a medical big data platform for multi-modal information fusion of common tumors and major infectious diseases (lung cancer/pulmonary nodules, tuberculosis, and COVID-19) based on the existing pathological image features and clinical multi-omics information database: The medical big data platform supports the acquisition of the patient's clinical electron…	Observational	Observational Model: Cohort Time Perspective: Prospective	Not Provided	Not Provided	Non-Probability Sample	Common malignant tumors and major infectious diseases in lung, including lung cancer, pulmonary tuberculosis, and COVID-19.	Artificial Intelligence Deep Learning Pathology, Molecular Medical Informatics Database Lung Cancer Pulmonary Tuberculosis Covid19	Not Provided	Lung cancer group Participants with lung cancer/pulmonary nodules Pulmonary tuberculosis group Participants with pulmonary tuberculosis COIVD-19 group Participants with COIVD-19	Not Provided	Recruiting	1000	Same as current	December 2024	December 2023 (Final data collection date for primary outcome measure)	Inclusion Criteria: Participants with the clinical diagnosis of lung cancer, pulmonary tuberculosis, and COVID-19. Participants that have signed informed consent. Participants >= 18 years old and < 90 years old. Participants with detailed electronic medical records, image records, pathological records, multi-omics information, and other important clinical diagnostic information. Healthy participa…	Sexes Eligible for Study: All	18 Years to 90 Years (Adult, Older Adult)	Yes	Contact: wei geng, Phd 18696152606 wguh116@hust.edu.cn	China		NCT05046366	[2021]IEC(491)	Not Provided	Studies a U.S. FDA-regulated Drug Product: No Studies a U.S. FDA-regulated Device Product: No	Not Provided	Yang Jin, Wuhan Union Hospital, China	Wuhan Union Hospital, China	Not Provided	Study Director: Yang Jin, Professor union hospital, Tongji Medical college, Huazhonguniversity of science and technology	Wuhan Union Hospital, China	November 2021
https://clinicaltrials.gov/ct2/show/NCT04145232	October 29, 2019	October 30, 2019	August 10, 2020	June 13, 2019	October 15, 2020 (Final data collection date for primary outcome measure)	Number of Responders and Non-responders on immunotherapy (evaluated using RECIST 1.1 criteria) [ Time Frame: Up to 6 months ] Standard follow-up care after cancer treatment.	Same as current	Complete list of historical versions of study NCT04145232 on ClinicalTrials.gov Archive Site	Not Provided	Not Provided	Not Provided	Not Provided	AImmune - Artificial Intelligence Algorithm for Identification of Immunogenic Neoepitopes of Cancer to Predict and Boost Patient's Response to Immunotherapies.	Development of AImmune Technology as a Bioinformatic Component of Diagnostic Tests Used in Cancer Immunotherapy	The goal of the project is to develop and validate A.I.mmune technology. It performs complex analyses of patients' tumor and immune system state using data derived from next-generation sequencing of tumor and healthy tissue to identify cancer neoantigens, which are likely to elicit an immune response. A key challenge to be solved using the technology is to predict for each patient which neoepitop…	Not Provided	Observational	Observational Model: Case-Only Time Perspective: Cross-Sectional	Not Provided	Retention: Samples With DNA Description: biopsy (FFPE), peripheral blood samples (PBMC) and stool	Non-Probability Sample	Patients receiving routine treatment.	Non Small Cell Lung Cancer Neoepitopes Neoantigens Immunotherapy Next Generation Sequencing (NGS) Personalized Neoantigen Cancer Vaccine	Biological: Collection of biopsy (FFPE), blood (PBMC) and stool Patients receiving routine treatment (immunotherapy using anti-PD1 / anti-PDL1 and / or anti CTLA4 antibodies), financed by the Polish National Health Fund (NFZ). Other Names: Nivolumab Ipilimumab Atezolizumab	NSCLC This cohort will consist of 30 patients with non-small cell lung cancer (NSCLC). Intervention: Biological: Collection of biopsy (FFPE), blood (PBMC) and stool	Not Provided	Recruiting	30	Same as current	November 30, 2020	October 15, 2020 (Final data collection date for primary outcome measure)	Inclusion Criteria: Men or women ≥18 years of age. Patients with non-small cell lung cancer. Patients with informed consent to participate in the study. Patients receiving routine treatment (immunotherapy using anti-PD1 / anti-PDL1 and / or anti CTLA4 antibodies), financed by the Polish National Health Fund (NFZ). The applied immunotherapy should be the first or second line of treatment. Exclusio…	Sexes Eligible for Study: All	18 Years and older (Adult, Older Adult)	No	Contact: Martyna Balawejder +48 883 319 890 martyna.balawejder@ardigen.com Contact: Bozena Augustyn +48 12 340 94 94 bozena.augustyn@ardigen.com	Poland		NCT04145232	A.I.mmune RPMP.01.02.01-12-0301/17 ( Other Grant/Funding Number: Małopolskie Centre of Entrepreneurship )	No	Studies a U.S. FDA-regulated Drug Product: No Studies a U.S. FDA-regulated Device Product: No	Not Provided	Ardigen	Ardigen	Małopolskie Centre of Entrepreneurship	Principal Investigator: Piotr Stepniak Ardigen	Ardigen	August 2020
https://clinicaltrials.gov/ct2/show/NCT03452774	February 13, 2018	March 2, 2018	May 25, 2021	January 1, 2018	June 2022 (Final data collection date for primary outcome measure)	Proportion of patients Eligible for CTE versus Actual CTE [ Time Frame: Through study completion, an average of 1 year ] CTE Accrual	Same as current	Complete list of historical versions of study NCT03452774 on ClinicalTrials.gov Archive Site	Impact of CTE on Overall Survival (OS), estimated by Kaplan-Meier and Cox multivariable survival analysis [ Time Frame: 4 years ] OS Impact of CTE on Progression-Free Survival (PFS), estimated by Kaplan-Meier and Cox multivariable survival analysis [ Time Frame: 4 years ] PFS Identification of Barriers to CTE [ Time Frame: Through study completion, an average of 1 year ] To identify barriers to a…	Same as current	Not Provided	Not Provided	SYNERGY-AI: Artificial Intelligence Based Precision Oncology Clinical Trial Matching and Registry	SYNERGY-AI: Artificial Intelligence Based Precision Oncology Clinical Trial Matching and Registry	International registry for cancer patients evaluating the feasibility and clinical utility of an Artificial Intelligence-based precision oncology clinical trial matching tool, powered by a virtual tumor boards (VTB) program, and its clinical impact on pts with advanced cancer to facilitate clinical trial enrollment (CTE), as well as the financial impact, and potential outcomes of the intervention.	The SYNERGY Registry is an international prospective, observational cohort study of eligible adult and pediatric pts with advanced solid and hematological malignancies, for whom the decision to consider CTE has already been made by their primary providers (PP). Using a proprietary application programming interface (API) linked to existing electronic health records (EHR) platforms, individual clin…	Observational [Patient Registry]	Observational Model: Cohort Time Perspective: Prospective	36 Months	Not Provided	Non-Probability Sample	Observational cohort study of eligible adult and pediatric pts with advanced solid and hematological malignancies, for whom the decision to consider clinical trial enrollment (CTE) has already been made by their primary providers (PP).	Cancer, Metastatic Cancer Cancer of Pancreas Cancer of Liver Cancer of Stomach Cancer Liver Cancer of Rectum Cancer of Kidney Cancer of Esophagus Cancer of Cervix Cancer of Colon Cancer of Larynx Cancer, Lung Cancer, Breast Cancer, Advanced Cancer Prostate Cancer of Neck Cancer of Skin Neuroendocrine Tumors Carcinoma Mismatch Repair Deficiency BRCA Gene Rearrangement Non Hodgkin Lymphoma Leukemia…	Other: Clinical Trial Matching Using a proprietary application programming interface (API) linked to existing electronic health records (EHR) platforms, individual clinical data is extracted, analyzed and matched to a parametric database of existing institutional and non-institutional CT. Machine learning algorithms allow for dynamic matching based on CT allocation and availability for optimized …	Study Group Eligible adult and pediatric pts with advanced solid and hematological malignancies, for whom the decision to consider CTE has already been made by their primary providers (PP). Intervention: Other: Clinical Trial Matching	Not Provided	Recruiting	5000	1500	December 2022	June 2022 (Final data collection date for primary outcome measure)	Inclusion Criteria: Pts with solid and hematological malignancies; Pts cancer-related biomarkers, gene variants, fusion and rearrangements (by immunohistochemistry, PCR, FISH or NGS): PD-L1, MSI (MMR), Claudin18.2, Tumor mutational burden/load (TMB), ABL1, ACVR1B, AKT1, AKT2, AKT3, ALK, APC, AR, ATM, ATRX, AURKA, AURKB, BAP1, BCL2, BCL6, BRAF, BRCA1, BRCA2, BTK, CCND1, CCND2, CCND3, CDK4, CDK6, C…	Sexes Eligible for Study: All	Child, Adult, Older Adult	No	Contact: Selin Kurnaz, PhD +1(917) 336-3319 skurnaz@massivebio.com Contact: Kristin Johnston, RN +1(917) 336-3319 kjohnston@massivebio.com	United States		NCT03452774	SYNERGY-AI	No	Studies a U.S. FDA-regulated Drug Product: No Studies a U.S. FDA-regulated Device Product: No	Plan to Share IPD: No	Massive Bio, Inc.	Massive Bio, Inc.	Not Provided	Principal Investigator: Selin Kurnaz, PhD Massive Bio, Inc.	Massive Bio, Inc.	May 2021
https://clinicaltrials.gov/ct2/show/NCT05146934	June 30, 2021	December 7, 2021	December 7, 2021	December 30, 2019	June 1, 2021 (Final data collection date for primary outcome measure)	clinical data and imaging feature ratios in both groups [ Time Frame: 3-6 months after medication ] clinical data including ages，gender，symptoms,signs,smoking history,complications,laboratory examination，lung function. Imaging feature including ground-glass opacity, reticulation, honeycomb and consolidation.	Same as current	No Changes Posted	the relationship between imaging feature ratios and hormone sensibility [ Time Frame: 3-6 months after medication ] Logistic regression analyzing the relationship between imaging feature ratios and hormone sensibility.	Same as current	development of artificial intelligence algorithm model [ Time Frame: 3-6 months after medication ] The U-net method of deep learning convolutional neural network (CNN) was used to create the recognition model of different imaging features. Imaging features include ground-glass opacity, reticulation, honeycomb and consolidation. With the area ratio of imaging features of the two groups as the inpu…	Same as current	The Relationship Between Hormone Sensitivity and Imaging of Idiopathic Interstitial Pneumonia by Artificial Intelligence	The Relationship Between Hormone Sensitivity and Imaging of Idiopathic Interstitial Pneumonia by Artificial Intelligence	Application of artificial intelligence deep learning algorithm to analyze the relationship between hormone sensitivity of idiopathic interstitial pneumonia and imaging features of high resolution CT.	Methods: the medical records and chest high-resolution CT images of patients with idiopathic interstitial pneumonia admitted to the respiratory department of the Third Hospital of Peking University from June 1, 2012 to December 31, 2020 were retrospectively analyzed.Application of artificial intelligence deep learning neural convolution network method to create recognition technology of different…	Observational	Observational Model: Case-Control Time Perspective: Retrospective	Not Provided	Not Provided	Non-Probability Sample	From June 1, 2012 to December 31, 2020, all inpatients with IIP were admitted to the respiratory and critical care department of the Third Hospital of Peking University. Total patients are 150, 45 patients using hormone, average age 62 years old, 21 male.	Idiopathic Interstitial Pneumonia	Radiation: high resolution CT Ground glass，honeycomb，reticulation, consolidation	Hormone sensitive group Prednisone, 0.5mg/kgqd, 3-6months Intervention: Radiation: high resolution CT Hormone insensitivity group Prednisone, 0.5mg/kgqd, 3-6months Intervention: Radiation: high resolution CT	Not Provided	Completed	150	Same as current	June 30, 2021	June 1, 2021 (Final data collection date for primary outcome measure)	Inclusion Criteria: Clinical-pathological-radiology diagnosis of idiopathic interstitial pneumonia Hormone therapy was used; The follow-up data were complete, and the effect of hormone use could be judged. Exclusion Criteria: Lung infection disease; Heart failure; Connective tissue disease; IIP Without hormone therapy ; IIP but the follow-up data were incomplete, and the effect of hormone use cou…	Sexes Eligible for Study: All	18 Years to 90 Years (Adult, Older Adult)	No	Contact information is only displayed when the study is recruiting subjects	China		NCT05146934	LM2019173	Yes	Studies a U.S. FDA-regulated Drug Product: No Studies a U.S. FDA-regulated Device Product: No	Plan to Share IPD: No	Peking University Third Hospital	Peking University Third Hospital	Not Provided	Principal Investigator: Bei He Peking University Third Hospital Respiratory and critical care department	Peking University Third Hospital	June 2021
https://clinicaltrials.gov/ct2/show/NCT04270799	February 12, 2020	February 17, 2020	June 11, 2021	June 1, 2020	August 2021 (Final data collection date for primary outcome measure)	Development of an imaging biobank [ Time Frame: 1 year ] The primary endpoint will be met if we are able to store baseline CT scans and the minimum clinical data set for 1000 patients.	Same as current	Complete list of historical versions of study NCT04270799 on ClinicalTrials.gov Archive Site	Discovery of a CT-thorax based radiomics profile to predict cancer risk. [ Time Frame: 1 year ] We aim to identify distinct clusters of radiomics variables to generate a radiomics predictive vector (RPV), which can be used to stratify patients according to malignancy risk. This vector will be used in multivariate analysis and compared to existing risk models.	Same as current	Not Provided	Not Provided	Lung Nodule Imaging Biobank for Radiomics and AI Research	Lung Nodule Imaging Biobank for Radiomics and AI Research	This study will collect retrospective CT scan images and clinical data from participants with incidental lung nodules seen in hospitals across London. The investigators will research whether machine learning can be used to predict which participants will develop lung cancer, to improve early diagnosis.	Not Provided	Observational	Observational Model: Cohort Time Perspective: Retrospective	Not Provided	Retention: Samples Without DNA Description: CT scan images.	Non-Probability Sample	Patients with previously identified lung nodules.	Lung Cancer Pulmonary Nodule, Multiple Pulmonary Nodule, Solitary Lung Neoplasms	Diagnostic Test: Machine Learning Classification Patient's scans will be used as input into in-house software to extract multiple radiomics features. These features will be used to develop a risk-signature which can predict malignancy risk. Patient scans will also be used as input into deep learning/convolutional neural network models to perform automated imaging classification.	Lung Nodules A cohort of 1000 patients with incidental lung nodules will be identified using clinical records at participating NHS sites. Link-anonymised CT scan images and data will be stored using a central database for radiomics and artificial intelligence research, to predict the risk of malignancy. Intervention: Diagnostic Test: Machine Learning Classification	Not Provided	Recruiting	1000	Same as current	August 2021	August 2021 (Final data collection date for primary outcome measure)	Inclusion Criteria: Age > 18 Baseline CT thorax imaging reported as having pulmonary nodule(s) between 5 and 30mm in the last 10 years. Ground truth known (either scan data showing stability for 2 years (based on diameter) or one year (based on volumetry), complete resolution, or biopsy-proven malignancy. Slice thickness < 2.5mm. Exclusion Criteria: • Absence of at least one technically adequate …	Sexes Eligible for Study: All	18 Years and older (Adult, Older Adult)	No	Contact: Richard Lee, MBBS PhD 020 7352 8171 richard.lee@rmh.nhs.uk	United Kingdom		NCT04270799	CCR5215	No	Studies a U.S. FDA-regulated Drug Product: No Studies a U.S. FDA-regulated Device Product: No	Plan to Share IPD: Undecided	Royal Marsden NHS Foundation Trust	Royal Marsden NHS Foundation Trust	RM Partners West London Cancer Alliance Royal Brompton & Harefield NHS Foundation Trust University College London Hospitals Imperial College Healthcare NHS Trust Lewisham and Greenwich NHS Trust King's College Hospital NHS Trust Epsom and St Helier University Hospitals NHS Trust Institute of Cancer Research, United Kingdom Guy's and St Thomas' NHS Foundation Trust UCLH Biomedical Research Centre	Study Chair: Richard Lee, MBBS PhD The Royal Marsden Hospital	Royal Marsden NHS Foundation Trust	June 2021
https://clinicaltrials.gov/ct2/show/NCT04489992	July 17, 2020	July 28, 2020	July 29, 2021	February 21, 2020	January 1, 2023 (Final data collection date for primary outcome measure)	Number of errors [ Time Frame: Upon completion, up to 1 year ] Change of at least 30% in the number of errors in interpretation of the studies with using computer vision-based services compared to the number of errors in interpretation without their application.	Same as current	Complete list of historical versions of study NCT04489992 on ClinicalTrials.gov Archive Site	Report turnaround time [ Time Frame: Upon completion, up to 1 year ] Change of at least 30% of the time from the study completion to report finalization by a radiologist. Number of reports [ Time Frame: Upon completion, up to 1 year ] Change of at least 30% in the number of radiology reports provided by a radiologist per shift. Change in the errors of services per the feedback form [ Time Frame: …	Report turnaround time [ Time Frame: Upon completion, up to 1 year ] Change of at least 30% of the time from the study completion to report finalization by a radiologist. Number of reports [ Time Frame: Upon completion, up to 1 year ] Change of at least 30% in the number of radiology reports provided by a radiologist per shift. Feedback from radiologists [ Time Frame: Upon completion, up to 1 yea…	Not Provided	Not Provided	Experiment on the Use of Innovative Computer Vision Technologies for Analysis of Medical Images in the Moscow Healthcare System	Experiment on the Use of Innovative Computer Vision Technologies for Analysis of Medical Images in the Moscow Healthcare System	It is planned to integrate various services based on computer vision technologies for analysis of the certain type of x-ray study into Moscow Unified Radiological Information Service (hereinafter referred to as URIS). As a result of using computer vision-based services, it is expected: Reducing the number of false negative and false positive diagnoses; Reducing the time between conducting a study…	Recently a growth in the number of radiology studies across multiple modalities has been observed alongside the modest increase in staffing levels. This carries higher risks of increased workload and efficiency losses. The integration of computer vision-based services into URIS will improve the radiologists' productivity and job performance. Existing prerequisites for conducting the study: Increa…	Observational	Observational Model: Case-Crossover Time Perspective: Prospective	Not Provided	Not Provided	Non-Probability Sample	patients over the age of 18 attending outpatient clinics	AI (Artificial Intelligence) Mammary Cancer Lung Cancer X-Rays; Lesion	Not Provided	Standard radiology studies with AI The experiment is conducted on three types of studies: Chest Computed tomography and Low-Dose Computed Tomography for lung cancer detection (hereinafter referred to as CT/LDCT) with artificial intelligence results; Chest X-ray for lung pathology detection (hereinafter referred to as XR) with artificial intelligence results; Mammography for breast cancer detectio…	Not Provided	Recruiting	133000	Same as current	December 31, 2023	January 1, 2023 (Final data collection date for primary outcome measure)	Inclusion Criteria: Age (over 18 years) Gender (male and female) Referral for the study Signed informed consent to participate in the Experiment Chest computed tomography and Low-dose computed tomography for lung cancer detection or mammography for breast cancer detection or chest X-ray for lung pathology detection Exclusion Criteria: Another type of study (including a different modality and anat…	Sexes Eligible for Study: All	18 Years and older (Adult, Older Adult)	Yes	Contact: Anna Andreychenko, PhD +79163212570 a.andreychenko@npcmr.ru Contact: Victor Gombolevskiy, PhD +79263948149 gombolevskiy@npcmr.ru	Russian Federation		NCT04489992	2020-3	No	Studies a U.S. FDA-regulated Drug Product: No Studies a U.S. FDA-regulated Device Product: No	Plan to Share IPD: No	Research and Practical Clinical Center for Diagnostics and Telemedicine Technologies of the Moscow Health Care Department	Research and Practical Clinical Center for Diagnostics and Telemedicine Technologies of the Moscow Health Care Department	Not Provided	Study Director: Sergey Morozov Research and Practical Clinical Center for Diagnostics and Telemedicine Technologies of the Moscow Health Care Department	Research and Practical Clinical Center for Diagnostics and Telemedicine Technologies of the Moscow Health Care Department	July 2020
https://clinicaltrials.gov/ct2/show/NCT05195385	January 4, 2022	January 19, 2022	March 29, 2022	March 2022	June 2026 (Final data collection date for primary outcome measure)	Performance of trained radiologists for lung cancer screening [ Time Frame: 2 years ] Sensitivity, specificity, predictive values compared to double reading by experts	Same as current	Complete list of historical versions of study NCT05195385 on ClinicalTrials.gov Archive Site	Effectiveness of screening [ Time Frame: 2 years ] Proportion of participants with a positive screening test and proportion of confirmed diagnosis of cancer Analysis of the diagnostic performance of the reading without detection software, in order to assess its incremental value [ Time Frame: 2 years ] Sensitivity, specificity, predictive values and likelihood ratios of the initial reading compar…	Same as current	Not Provided	Not Provided	Lung Cancer Screening With Low-dose CT Scan in Women : Implementation Study	Lung Cancer Screening With Low-dose CT Scan in Women : Implementation Study	The purpose of this study is to determine whether reading of low-dose thoracic CT scans can be done by a single general radiologist who has been trained to lung cancer screening, and will evaluate the performance in comparison with double reading by experts. The study will enroll women between 50 and 74 years old, at risk for lung cancer due to their smoking history.	Lung cancer is the leading cause of cancer death, worldwide. Several randomized studies have demonstrated that annual or biennial low-dose CT screening reduces lung cancer mortality. However, these studies involved expert chest radiologists, with double reading being performed in most studies. Furthermore, none of the published studies have evaluated the role of artificial intelligence to serve a…	Interventional	Not Applicable	Allocation: N/A Intervention Model: Single Group Assignment Masking: None (Open Label) Primary Purpose: Diagnostic	Lung Cancer Screening	Procedure: Low-dose computed tomography of the chest Baseline low dose Ct acquisition, then at 1 year and 2 years to depict suspicious lung nodules	Procedure Baseline low dose Ct acquisition, then at 1 year and 2 years to depict suspicious lung nodules Intervention: Procedure: Low-dose computed tomography of the chest	Not Provided	Not yet recruiting	2400	Same as current	June 2026	June 2026 (Final data collection date for primary outcome measure)	Inclusion Criteria: Women aged from 50 to 74 years who had smoked at least 25 pack years and quitted for less than 15 years Had given their consent and accepted the need for a 2-year follow-up Affiliated to the social security system Exclusion Criteria Presence of clinical symptoms suggesting malignancy (weight loss, hemoptysis) or ongoing infection (cough with fever) Evolving cancer History of l…	Sexes Eligible for Study: Female	50 Years to 74 Years (Adult, Older Adult)	No	Contact: Marie-Pierre REVEL, PhD +33 1 42 34 79 10 marie-pierre.revel@aphp.fr Contact: Adèle BELLINO, MS +33 1 58 41 11 95 adele.bellino@aphp.fr	France		NCT05195385	APHP210362 2021-A02265-36 ( Other Identifier: ID-RCB Number )	No	Studies a U.S. FDA-regulated Drug Product: No Studies a U.S. FDA-regulated Device Product: No	Plan to Share IPD: Undecided	Assistance Publique - Hôpitaux de Paris	Assistance Publique - Hôpitaux de Paris	Ministère de la Santé et des Solidarités National Cancer Institute, France	Principal Investigator: Marie-Pierre REVEL, PhD Assistance Publique - Hôpitaux de Paris Principal Investigator: Marie WISLEZ, PhD Assistance Publique - Hôpitaux de Paris	Assistance Publique - Hôpitaux de Paris	March 2022
https://clinicaltrials.gov/ct2/show/NCT04313946	March 17, 2020	March 18, 2020	April 27, 2020	March 18, 2020	August 16, 2020 (Final data collection date for primary outcome measure)	COVID-19 positive X-Rays [ Time Frame: 6 months ] Number of participants with pneumonitis on Chest X-Ray and COVID 19 positive COVID-19 negative X-Rays [ Time Frame: 6 months ] Number of participants with pneumonitis on Chest X-Ray and COVID 19 negative	COVID-19 positive X-Rays [ Time Frame: 6 months ] Those patients with pneumonitis on Chest X-Ray and COVID 19 positive COVID-19 negative X-Rays [ Time Frame: 6 months ] Those patients with pneumonitis on Chest X-Ray and COVID 19 negative	Complete list of historical versions of study NCT04313946 on ClinicalTrials.gov Archive Site	Not Provided	Not Provided	Not Provided	Not Provided	Artificial Intelligence Algorithms for Discriminating Between COVID-19 and Influenza Pneumonitis Using Chest X-Rays	The Benefits of Artificial Intelligence Algorithms (CNNs) for Discriminating Between COVID-19 and Influenza Pneumonitis in an Emergency Department Using Chest X-Ray Examinations	This project aims to use artificial intelligence (image discrimination) algorithms, specifically convolutional neural networks (CNNs) for scanning chest radiographs in the emergency department (triage) in patients with suspected respiratory symptoms (fever, cough, myalgia) of coronavirus infection COVID 19. The objective is to create and validate a software solution that discriminates on the basi…	This project aims to use artificial intelligence (image discrimination) algorithms; specifically convolutional neural networks (CNNs) for scanning chest radiographs in the emergency department (triage) in patients with suspected respiratory symptoms (fever, cough, myalgia) of coronavirus infection COVID 19; the objective is to create and validate a software solution that discriminates on the basi…	Observational	Observational Model: Ecologic or Community Time Perspective: Prospective	Not Provided	Not Provided	Probability Sample	All patients with influenza symptoms that arrive at emergency department with cough, fever, myalgia - which are suspected of COVID-19 infection	COVID-19 Pneumonia, Viral Influenza With Pneumonia Flu Symptom Flu Like Illness Pneumonia, Interstitial Pneumonia, Ventilator-Associated Pneumonia Atypical	Diagnostic Test: Scanning Chest X-rays and performing AI algorithms on images Chest X-Rays; AI CNNs; Results	Symptomatic Patients Our goal is to identify an artificial intelligence algorithm that can be run on lung radiographs in patients with influenza / respiratory viral symptoms who come to the emergency department / triage. This algorithm aims to identify the radiographs of patients with COVID-19 and those with influenza pneumonitis, with accuracy verified by COVID-19 tests. Intervention: Diagnostic…	Not Provided	Unknown status	200	Same as current	August 18, 2020	August 16, 2020 (Final data collection date for primary outcome measure)	Inclusion Criteria: flu-like symptoms: myalgia, cough, fever, sputum Chest X-Rays COVID-19 biological tests Exclusion Criteria: patient refusal uncertain radiographs uncertain tests results	Sexes Eligible for Study: All	Child, Adult, Older Adult	No	Contact information is only displayed when the study is recruiting subjects	Italy, Romania, United Kingdom		NCT04313946	0110	Yes	Studies a U.S. FDA-regulated Drug Product: No Studies a U.S. FDA-regulated Device Product: No	Plan to Share IPD: Yes Plan Description: Yes, we would be happy to share the algorithm code and the results with any scientist interested (without any financial interests) Supporting Materials: Study Protocol Supporting Materials: Informed Consent Form (ICF) Supporting Materials: Analytic Code	Professor Adrian Covic, Grigore T. Popa University of Medicine and Pharmacy	Professor Adrian Covic	Falcon Trading Iasi Romanian Academy of Medical Sciences	Principal Investigator: Alexandru Burlacu, Lecturer University of Medicine and Pharmacy Gr T Popa - Iasi Principal Investigator: Radu Dabija, Lecturer University of Medicine and Pharmacy Gr T Popa - Iasi	Grigore T. Popa University of Medicine and Pharmacy	April 2020
https://clinicaltrials.gov/ct2/show/NCT04855539	April 19, 2021	April 22, 2021	September 16, 2021	March 1, 2020	May 1, 2021 (Final data collection date for primary outcome measure)	Sensitivity and specificity of a convolutional neural network to predict survival outcome [ Time Frame: 1 month ] Defined by sensitivity, specificity, positive and negative predictive values	Same as current	Complete list of historical versions of study NCT04855539 on ClinicalTrials.gov Archive Site	Not Provided	Not Provided	Not Provided	Not Provided	Coronavirus: Ventilator Outcomes Using Artificial Intelligence Chest Radiographs & Other Evidence-based Co-variates	Coronavirus Infectious Disease 2019: Ventilator Outcomes Using Artificial Intelligence, Chest Radiographs and Other Evidence-based Co-variates (COVID VOICE)	We will determine ventilator outcomes to Coronavirus Infectious Disease 2019 (COVID-19) using artificial Intelligence with inputs of chest radiographs and other evidence-based co-variates.	The chest radiograph (chest x-ray) has emerged as the United Kingdom's National Health Service (NHS) frontline diagnostic imaging test for COVID-19, in conjunction with clinical history and key blood markers: C-reactive protein (CRP) and lymphopenia. Typically, every suspected COVID-19 patient presenting to the emergency department is undergoing blood tests and a chest radiograph. Therefore, it h…	Observational	Observational Model: Cohort Time Perspective: Prospective	Not Provided	Not Provided	Probability Sample	All adults with COVID-19 at secondary and tertiary centres	Covid19 Pneumonia	Not Provided	wave 1 wave 2	Not Provided	Recruiting	300	Same as current	December 1, 2021	May 1, 2021 (Final data collection date for primary outcome measure)	Inclusion Criteria: Admitted to intensive care unit (ITU) or equivalent COVID-19 polymerase chain reaction (PCR) positive Exclusion Criteria: No imaging prior to ITU admission	Sexes Eligible for Study: All	18 Years and older (Adult, Older Adult)	No	Contact: Thomas C Booth, PhD +44203299482 thomas.booth@kcl.ac.uk Contact: James Teo, PhD +44203299482 jamesteo@nhs.net	United Kingdom		NCT04855539	IRAS 232823	No	Studies a U.S. FDA-regulated Drug Product: No Studies a U.S. FDA-regulated Device Product: No	Not Provided	King's College Hospital NHS Trust	King's College Hospital NHS Trust	King's College London	Not Provided	King's College Hospital NHS Trust	September 2021
https://clinicaltrials.gov/ct2/show/NCT04528342	May 12, 2020	August 27, 2020	February 4, 2021	March 1, 2020	November 30, 2021 (Final data collection date for primary outcome measure)	Diagnostic performance of an algorithm compared to the physician in asthma attack [ Time Frame: Assessment before inhalation of bronchodilators ] To evaluate the diagnostic performance of an algorithm in the asthma crisis in children aged between 2 and 16 years old, presenting to the Reception Service, and to Pediatric Emergencies compared to the physician. Diagnostic performance of an algorithm …	Same as current	Complete list of historical versions of study NCT04528342 on ClinicalTrials.gov Archive Site	Artificial intelligence algorithm evaluation in treatment response [ Time Frame: Assessment before inhalation of bronchodilators ] To evaluate the diagnostic performance of an artificial intelligence algorithm in response to treatment as compared to the physician. Artificial intelligence algorithm evaluation in treatment response [ Time Frame: Assessment 20 minutes after inhalation of bronchodila…	Same as current	Not Provided	Not Provided	Personalized Digital Health and Artificial Intelligence in Childhood Asthma	Personalized Digital Health and Artificial Intelligence in Childhood Asthma	Asthma is a chronic inflammatory disease of the airways that causes recurrent episodes of wheezing, breathing difficulties and coughing. The prevalence of asthma is 8% in school-aged children and 30% in preschoolers, making asthma the first chronic disease in children. Symptoms are due to diffuse but variable airway obstruction, reversible spontaneously or after inhalation of beta2 agonists (β-2a…	Aim: Develop an artificial intelligence based algorithm for unsupervised diagnostic and classification of childhood asthma exacerbation. Methodology: A Longitudinal prospective monocentric observational study will be performed in the Pediatric Emergency Division (PED) and the Pediatric Respiratory Unit (PRU) of the Geneva University Hospitals (HUG) during 24 months. This clinical study will inclu…	Observational	Observational Model: Cohort Time Perspective: Prospective	Not Provided	Not Provided	Probability Sample	290 patients presenting with an acute asthma exacerbation within 70 severe asthma (clinical PRAM score > 7) within the PED. For the hospitalized patients, we estimate 70 patients needed during two years. At least 150 patients up to 7 years of age, within DS measurements and spirometer measures evaluation 6 to 8 weeks after acute episode by the pulmonlogist.	Asthma in Children	Not Provided	Not Provided	Not Provided	Recruiting	290	Same as current	April 1, 2022	November 30, 2021 (Final data collection date for primary outcome measure)	Inclusion Criteria: Patients with clinical diagnosis of acute asthma exacerbations age > 2 years and < 16 years information and written consent of a legal representative Exclusion Criteria: Chronic lung diseases other than asthma (cystic fibrosis, bronchopulmonary Dysplasia), Congenital heart disease Refusal of consent.	Sexes Eligible for Study: All	2 Years to 16 Years (Child)	No	Contact: Isabelle Ruchonnet-Metrailler, M.D., PhD +41.79.553.41.69 Isabelle.Ruchonnet-Metrailler@hcuge.ch	Switzerland		NCT04528342	2019-01238	Yes	Studies a U.S. FDA-regulated Drug Product: No Studies a U.S. FDA-regulated Device Product: No	Plan to Share IPD: No	Isabelle Ruchonnet-Métrailler, University Hospital, Geneva	Isabelle Ruchonnet-Métrailler	Not Provided	Study Director: Alain Gervaix, M.D University of Geneva Study Chair: Constance Barazzone Argiroffo, M.D University of Geneva Principal Investigator: Isabelle Ruchonnet-Metrailler, M.D., PhD University of Geneva	University Hospital, Geneva	February 2021
https://clinicaltrials.gov/ct2/show/NCT04834934	April 6, 2021	April 8, 2021	April 8, 2021	February 16, 2020	September 30, 2020 (Final data collection date for primary outcome measure)	Training, testing and validation of an AI platform for predicting Italian first wave Covid-19 patients prognosis. [ Time Frame: 9 months ]	Same as current	No Changes Posted	Validation of the developed AI platform on italian second wave of Covid-19 patients [ Time Frame: 3 months ]	Same as current	Not Provided	Not Provided	Artificial Intelligence - SARS-CoV-2 Risk Evaluation	Artificial Intelligence - SARS-CoV-2 Risk Evaluation	The management of COVID-19 patients in overwhelmed hospital facing the pandemic is a clinical challenge. The improvement of decision making may allow a better allocation of available resources and a better treatment of patients at higher risk. Chest CT has been widely adopted for COVID-19 pneumonia diagnosis. Several experiences documented the capability of Artificial Intelligence to improve and …	Not Provided	Observational	Observational Model: Cohort Time Perspective: Retrospective	Not Provided	Not Provided	Non-Probability Sample	Patients with confirmed SARS-CoV-2 infection with RT-PCR who performed non contrast chest CT scan within 72 hours after admission to the emergency department	Covid19	Not Provided	COVID-19 first wave patients 1700 patients retrospectively enrolled in 15 Italian hospitals from 16/2/2020 to 29/4/2020. COVID-19 second wave patients 300 patients prospectively enrolled in IRCCS San Raffaele Hospital from 19/10/2020 to 31/12/2020.	Emanuel EJ, Persad G, Upshur R, Thome B, Parker M, Glickman A, Zhang C, Boyle C, Smith M, Phillips JP. Fair Allocation of Scarce Medical Resources in the Time of Covid-19. N Engl J Med. 2020 May 21;382(21):2049-2055. doi: 10.1056/NEJMsb2005114. Epub 2020 Mar 23. Ciceri F, Castagna A, Rovere-Querini P, De Cobelli F, Ruggeri A, Galli L, Conte C, De Lorenzo R, Poli A, Ambrosio A, Signorelli C, Bossi…	Recruiting	2000	Same as current	June 2021	September 30, 2020 (Final data collection date for primary outcome measure)	Inclusion Criteria: confirmed SARS-CoV-2 infection with RT-PCR non contrast chest CT scan performed within 72 hours after admission to the emergency department Exclusion Criteria: age < 18 ys	Sexes Eligible for Study: All	18 Years to 100 Years (Adult, Older Adult)	No	Contact: Antonio Esposito, MD +390226436102 esposito.antonio@unisr.it Contact: Carlo Tacchetti, MD tacchetti.carlo@hsr.it	Italy		NCT04834934	AI-SCoRE	No	Studies a U.S. FDA-regulated Drug Product: No Studies a U.S. FDA-regulated Device Product: No	Plan to Share IPD: No	Antonio Esposito, IRCCS San Raffaele	IRCCS San Raffaele	Regione Lombardia Orobix Srl Microsoft Corporation ASST Bergamo Est Centro Cardiologico Monzino NVIDIA Corporation PORINI Srl	Principal Investigator: Antonio Esposito, MD IRCCS San Raffaele	IRCCS San Raffaele	April 2021
https://clinicaltrials.gov/ct2/show/NCT04510441	August 7, 2020	August 12, 2020	August 30, 2021	May 26, 2020	May 1, 2022 (Final data collection date for primary outcome measure)	Accuracy of machine learning to be able to predict outcome of coronavirus (COVID-19) infection [ Time Frame: At the end of data analyses, approximately 1 year ] Accuracy with which computer based analysis (machine learning) can diagnose and/or prognosticate Covid-19 Number of Participants With COVID19 who died or survived following hospital admission Accuracy of machine learning to be able to pre…	Same as current	Complete list of historical versions of study NCT04510441 on ClinicalTrials.gov Archive Site	Accuracy of machine learning to be able to predict cardiac involvement of coronavirus (COVID-19) infection [ Time Frame: At the end of data analyses, approximately 1 year ] Number of participants who had COVID19-related heart problems. Accuracy of machine learning vs human assessment to diagnose coronavirus (COVID-19) infection [ Time Frame: At the end of data analyses, approximately 1 year ] Num…	Same as current	Not Provided	Not Provided	Artificial Intelligence-assisted Diagnosis and Prognostication in COVID-19 Using Electrocardiograms	Artificial Intelligence-assisted Diagnosis and Prognostication in COVID-19 Using Electrocardiograms and Imaging	Coronavirus Disease 2019 (COVID-19) has been widespread worldwide since December 2019. It is highly contagious, and severe cases can lead to acute respiratory distress or multiple organ failure. On 11 March 2020, the WHO made the assessment that COVID-19 can be characterised as a pandemic. With the development of machine learning, deep learning based artificial intelligence (AI) technology has de…	Coronavirus Disease 2019 (COVID-19) has been widespread worldwide since December 2019. It is highly contagious, and severe cases can lead to acute respiratory distress or multiple organ failure and ultimately death. The disease can be confirmed by using the reverse-transcription polymerase chain reaction (RT-PCR) test. ECGs, Chest x-rays and CT scans are rich sources of data that provide insight …	Observational	Observational Model: Cohort Time Perspective: Retrospective	Not Provided	Not Provided	Non-Probability Sample	This is a retrospective data study on patients with suspicious and confirmed COVID-19. The study aims to recruit up to 2000 patients who will be referred to have ECGs, chest X-rays or CT scans at Chelsea and Westminster Hospital NHS Foundation Trust, Imperial College Healthcare NHS Trust and London North West London University Healthcare NHS Trust.	Coronavirus	Other: Nil intervention Nil intervention; retrospective cohort study	Not Provided	Not Provided	Recruiting	2000	Same as current	May 1, 2022	May 1, 2022 (Final data collection date for primary outcome measure)	Inclusion Criteria: have ECGs, Chest x-ray and/or chest CT imaging (with or without contrast) positive laboratory Covid-19 virus nucleic acid test (RTPCR assay with throat swab samples) or clinical suspicion for Covid-19 infection be aged >18 years Exclusion Criteria: Suboptimal ECGs, chest radiographs or CT studies for deep learning methods due to artefacts including severe motion artefacts whic…	Sexes Eligible for Study: All	18 Years and older (Adult, Older Adult)	No		United Kingdom		NCT04510441	20HH5967	No	Studies a U.S. FDA-regulated Drug Product: No Studies a U.S. FDA-regulated Device Product: No	Plan to Share IPD: Yes Plan Description: This is a study using retrospective, pseudo-anonymised data that were acquired as part of routine clinical care for the patients. There are no direct risks to the patients' health. The main issues revolve around data security and storage. In order to address this, members of the direct care team who are not members of the research team will perform the pse…	Imperial College London	Imperial College London	Imperial College Healthcare NHS Trust Chelsea and Westminster Hospital NHS Foundation Trust London North West Healthcare NHS Trust	Not Provided	Imperial College London	August 2021
https://clinicaltrials.gov/ct2/show/NCT04756518	February 15, 2021	February 16, 2021	April 1, 2022	July 6, 2020	March 31, 2022 (Final data collection date for primary outcome measure)	Diagnosis of COVID-19. [ Time Frame: 6 months ] Determine whether lymphocytes alone can diagnose COVID-19 disease with high specificity and sensitivity, using AI-based image analytical modelling.	Specificity and sensitivity of using AI-based image analytical modelling for diagnosis of COVID-19. [ Time Frame: 6 months ] The primary outcome of the study will be to evaluate whether the detailed morphological analysis of the lymphocytes alone with no additional tests can confidently and rapidly diagnose COVID-19 disease with high specificity and sensitivity, using AI-based image analytical mo…	Complete list of historical versions of study NCT04756518 on ClinicalTrials.gov Archive Site	Severity of COVID-19 infection modelling [ Time Frame: 6 months ] The secondary outcome measure of the study will be to create risk stratification modelling, to aid in predicting the severity and mortality of the infection, based on our above-mentioned, novel diagnostic tool and additional clinical, haematological and biochemical parameters; ensuring high specificity, with consequent facilitated …	Risk stratification modelling [ Time Frame: 6 months ] The secondary outcome measure of the study will be to create risk stratification modelling, to aid in predicting the severity and mortality of the infection, based on our above-mentioned, novel diagnostic tool and additional clinical, haematological and biochemical parameters; ensuring high specificity, with consequent facilitated management …	Not Provided	Not Provided	COVID-19 Infection and Machine Learning Using Artificial Intelligence (AI)	Rapid Diagnosis of COVID-19 Positive Patients With Artificial Intelligence (AI) Algorithm Using Clinical and Image Analytical Parameters to Evaluate the Lymphocyte Subsets in the Peripheral Blood	COVID-19 infection is currently confirmed by a complex, multiple-step procedure starting with a mucosal swab, followed by viral RNA extraction and processing and qPCR. This study aims to explore a novel method using machine learning and artificial intelligence (AI) algorithm to diagnose COVID-19 infection through the morphological analysis of lymphocyte subset in the peripheral blood. This study …	This is an observational study which will be carried out at East Suffolk and North Essex NHS Foundation Trust (ESNEFT) in collaboration with University of Suffolk (UoS). Investigators aim to analyse subsets of lymphocytes in the prospective blood smear slides using machine learning and AI algorithm obtained from participants with a positive qPCR test for COVID-19 who have required a hospital admi…	Observational	Observational Model: Cohort Time Perspective: Other	Not Provided	Not Provided	Non-Probability Sample	Peripheral blood smears obtained from adult non-SARS-CoV-2 positive patients and from adult positive SARS-CoV-2 patients.	COVID-19 COVID SARS-CoV 2	Not Provided	COVID 19 group The COVID 19 group will consist of peripheral blood smear slides from patients who are in the hospital who had qPCR results positive for COVID-19. CONTROL group A control group will consist of i) peripheral blood smear slides from patients with no viral infection and ii) from those with a non-SARS-CoV-2 viral infection. Control group peripheral blood slides will be randomly selecte…	Not Provided	Recruiting	785	Same as current	March 31, 2022	March 31, 2022 (Final data collection date for primary outcome measure)	Inclusion Criteria: Female or male participants Aged over 18 years old (no upper age limit) Patients with SARS-COV-2 positive diagnosis based on qPCR (Study COVID 19 group) Peripheral blood smear slides from patients with no viral infection, reposited in the laboratory slides archive within the facility prior to the emergence of COVID-19 infection in the United Kingdom (Control group) Peripheral …	Sexes Eligible for Study: All	18 Years and older (Adult, Older Adult)	No	Contact: ESNEFT R&D department 01473 704343 ext 6343 R&D@esneft.nhs.uk	United Kingdom		NCT04756518	20/053	Yes	Studies a U.S. FDA-regulated Drug Product: No Studies a U.S. FDA-regulated Device Product: No	Plan to Share IPD: No	East Suffolk and North Essex NHS Foundation Trust	East Suffolk and North Essex NHS Foundation Trust	University of Suffolk	Principal Investigator: Mahesh Prahladan East Suffolk and North Essex NHS Foundation Trust	East Suffolk and North Essex NHS Foundation Trust	March 2022
https://clinicaltrials.gov/ct2/show/NCT04371744	April 30, 2020	May 1, 2020	June 9, 2020	April 17, 2020	June 4, 2020 (Final data collection date for primary outcome measure)	Corrected QT (QTc) interval measurement [ Time Frame: 10 days ] Measurement of QTc using an artificial intelligence (AI)-based solution and ECG data collected via smartwatches, compare to standard 12 leads ECG reviewed by cardiologist	Same as current	Complete list of historical versions of study NCT04371744 on ClinicalTrials.gov Archive Site	Not Provided	Not Provided	Not Provided	Not Provided	QT-Logs : Artificial Intelligence for QT Interval Analysis of ECG From Smartwatches in Patient Receiving Treatment for Covid-19	QT-Logs : a Clinical Study to Monitor Cardiac Safety, With Artificial Intelligence for QT Interval Analysis of ECG Data From Smartwatches, in Patients Receiving Hydroxychloroquine Treatment for COVID-19	This observational pilot prospective study will evaluate a new method for remote monitoring of corrected QT measurement using an artificial intelligence (AI)-based solution and ECG data collected via smartwatches (AI-QTc), in patients ambulatory treated with the HC-AZ combination, at the early stage of COVID-19 infection, at a tertiary hospital center. Daily ECGs will be performed via the smartwa…	Not Provided	Observational [Patient Registry]	Observational Model: Cohort Time Perspective: Prospective	10 Days	Not Provided	Non-Probability Sample	100 consecutives patients ambulatory treated with the Hydroxychloroquine and Azythromycine combination, at the early stage of COVID-19 infection for 10 days, at the university hospital of La Timone, in Marseille	COVID-19	Not Provided	Not Provided	Maille B, Wilkin M, Million M, Rességuier N, Franceschi F, Koutbi-Franceschi L, Hourdain J, Martinez E, Zabern M, Gardella C, Tissot-Dupont H, Singh JP, Deharo JC, Fiorina L. Smartwatch Electrocardiogram and Artificial Intelligence for Assessing Cardiac-Rhythm Safety of Drug Therapy in the COVID-19 Pandemic. The QT-logs study. Int J Cardiol. 2021 May 15;331:333-339. doi: 10.1016/j.ijcard.2021.01.…	Completed	100	Same as current	June 5, 2020	June 4, 2020 (Final data collection date for primary outcome measure)	Inclusion Criteria: Patient over 18 years old SARS-COV-2 confirmed infection by positive nasopharyngual PCR Prescription of association hydroxychloroquine and azythromycine for COVI-19 therapy Patient's smartphone able to download the smartwatches application Exclusion Criteria: Presence of a pacemaker Pregnant or breastfeeding females Refusal to participate Incapacity Adult under legal protectio…	Sexes Eligible for Study: All	18 Years and older (Adult, Older Adult)	No	Contact information is only displayed when the study is recruiting subjects	France		NCT04371744	CIL 2020-52	No	Studies a U.S. FDA-regulated Drug Product: No Studies a U.S. FDA-regulated Device Product: No	Not Provided	Assistance Publique Hopitaux De Marseille	Assistance Publique Hopitaux De Marseille	Not Provided	Not Provided	Assistance Publique Hopitaux De Marseille	June 2020
https://clinicaltrials.gov/ct2/show/NCT04786197	March 5, 2021	March 8, 2021	January 19, 2022	August 10, 2021	September 10, 2021 (Final data collection date for primary outcome measure)	Evaluate the performance in terms of sensitivity and specificity of the technique by spectral analysis combined with artificial intelligence for the SARS-CoV-2 virus versus to the reference technique by RT-qPCR [ Time Frame: Day 1 ] Detection of the SARS-CoV-2 virus with the technique by spectral analysis combined with artificial intelligence and with the reference technique by RT-qPCR (Xpert Xpr…	Same as current	Complete list of historical versions of study NCT04786197 on ClinicalTrials.gov Archive Site	Evaluate the detection limit of the technique by spectral analysis combined with artificial intelligence [ Time Frame: Day 1 ] Detection limit of the technique by spectral analysis combined with artificial intelligence compared to the CTs of RT-qPCR (Xpert Xpress SARS-CoV-2 or Simplexa™ COVID-19 Direct assay)	Same as current	Not Provided	Not Provided	Detection of SARS-CoV-2 (COVID-19) by SERS Spectroscopy Combined With Artificial Intelligence	Detection of SARS-CoV-2 by SERS Spectroscopy	SARS-CoV-2 infection was identified as responsible for several cases of pneumonia and acute respiratory distress syndromes described in Wuhan, Hubei Province, China in December 2019. A global epidemic has spread since and the Director General of the World Health Organization (WHO) declared in March 2020 the state of a global pandemic. As the spread of the virus accelerates, several countries are …	Spectroscopy is the discipline of studying the interactions between light and matter, in order to perform analyzes unmatched in terms of the speed of data acquisition. Depending on the spectral ranges used by the sensors, it is possible to carry out molecular (molecular and vibrational spectroscopy) or elementary (atomic spectroscopy) analyzes. As part of this project, GreenTropism has selected S…	Observational	Observational Model: Cohort Time Perspective: Prospective	Not Provided	Not Provided	Non-Probability Sample	Patient presenting to the GhPSJ for a consultation or hospitalization and for whom a PCR test for SARS-CoV-2 is prescribed as part of his care	Covid19	Not Provided	Not Provided	Not Provided	Active, not recruiting	712	603	March 31, 2022	September 10, 2021 (Final data collection date for primary outcome measure)	Inclusion Criteria: Patient aged ≥ 18 years Patient presenting to the GhPSJ for a consultation or hospitalization and for whom a PCR test for SARS-CoV-2 is prescribed as part of his care French-speaking patient. Exclusion Criteria: Patient under guardianship or curatorship Patient deprived of liberty Patient under legal protection Patient objecting to the use of their data for this research.	Sexes Eligible for Study: All	18 Years and older (Adult, Older Adult)	No	Contact information is only displayed when the study is recruiting subjects	France		NCT04786197	Kaïssa Covid	No	Studies a U.S. FDA-regulated Drug Product: No Studies a U.S. FDA-regulated Device Product: No	Not Provided	Groupe Hospitalier Paris Saint Joseph	Groupe Hospitalier Paris Saint Joseph	Not Provided	Principal Investigator: Alban Le Monnier, Pr Groupe Hospitalier Paris Saint Joseph	Groupe Hospitalier Paris Saint Joseph	January 2022
https://clinicaltrials.gov/ct2/show/NCT04418245	June 4, 2020	June 5, 2020	August 9, 2021	March 1, 2020	September 2021 (Final data collection date for primary outcome measure)	Vital status [ Time Frame: Day 8 ] Dead/alive Patient requiring more than 3 liters of oxygen to maintain a saturation >95% (intensive care unit or resuscitation department) [ Time Frame: Day 8 ] Yes/no Percentage of lung affected on CT [ Time Frame: Day 0 ] % ground glass and condensation calculated by deep learning Percentage of lung affected by ground glass opacity on scan [ Time Frame: Day 0 ]…	Same as current	Complete list of historical versions of study NCT04418245 on ClinicalTrials.gov Archive Site	Vital status [ Time Frame: Day 16 ] Dead/alive Vital status [ Time Frame: Day 30 ] Dead/alive Length of hospitalization [ Time Frame: Maximum 30 days ] Days rehospitalization [ Time Frame: Day 30 ] Yes/no Duration of intubation [ Time Frame: Day 30 ] Days Percentage of lung affected on CT [ Time Frame: Day 16 ] % ground glass and condensation calculated by deep learning Percentage of lung affecte…	Same as current	Not Provided	Not Provided	CT Biomarkers Identification by Artificial Intelligence for COVID-19 Prognosis	Identification of Thoracic CT Scan Biomarkers by Deep Learning for Evaluating the Prognosis of Patients With COVID-19 Disease	The study hypothesis is that low-dose computed tomography (LDCT) coupled with artificial intelligence by deep learning would generate imaging biomarkers linked to the patient's short- and medium-term prognosis. The purpose of this study is to rapidly make available an early decision-making tool (from the first hospital consultation of the patient with symptoms related to SARS-CoV-2) based on the …	Not Provided	Observational	Observational Model: Case-Only Time Perspective: Retrospective	Not Provided	Not Provided	Non-Probability Sample	Patients hospitalized for Covid-19 confirmed by RT-PCR and undergoing CT scan	Covid-19	Diagnostic Test: Imaging by thoracic scanner Low-dose computed tomography	Patients positive for SARS-CoV-2 Intervention: Diagnostic Test: Imaging by thoracic scanner	Not Provided	Active, not recruiting	1000	Same as current	September 2021	September 2021 (Final data collection date for primary outcome measure)	Inclusion Criteria: Patients positive for SARS-CoV-2 according to RT-PCR test between 1st March and 31st May 2020 Patients undergoing low dose CT scan to establish Covid-19 lung damage Available for at least 8 days follow-up Exclusion Criteria: • Patients opposing the retrospective use of their data	Sexes Eligible for Study: All	Child, Adult, Older Adult	No	Contact information is only displayed when the study is recruiting subjects	France, Martinique		NCT04418245	NIMAO/2020/COVID 19-IA/JF-01	Not Provided	Studies a U.S. FDA-regulated Drug Product: No Studies a U.S. FDA-regulated Device Product: No	Not Provided	Centre Hospitalier Universitaire de Nīmes	Centre Hospitalier Universitaire de Nīmes	Not Provided	Principal Investigator: Julien Frandon CHU Nimes	Centre Hospitalier Universitaire de Nīmes	August 2021
https://clinicaltrials.gov/ct2/show/NCT04036903	July 26, 2019	July 30, 2019	July 28, 2021	July 1, 2018	June 30, 2020 (Final data collection date for primary outcome measure)	accuracy [ Time Frame: 2 years ] proportion of true results(both true positives and true negatives) among whole instances sensitivity [ Time Frame: 2 years ] true positive rate in percentage(%) derived by ROC analysis specificity [ Time Frame: 2 years ] true negative rate in percentage (%) derived by ROC analysis area under curve (AUC) [ Time Frame: 2 years ] area under ROC curve in percentage (%)	Same as current	Complete list of historical versions of study NCT04036903 on ClinicalTrials.gov Archive Site	average number of false positives per scan (FPs/scan) [ Time Frame: 2 years ] FPs/scan in number (N) based on free-response receiver operating characteristic (FROC) analysis competition performance metric (CPM) [ Time Frame: 2 years ] Competitive performance metric (CPM) is a criterion used for CAD system evaluation. Based on FROC paradigm, CPM score is computed as an average sensitivity at seven…	Same as current	Not Provided	Not Provided	D-Lung: An Analytics Platform for Lung Cancer Based on Deep Learning Technology	D-Lung: An Analytics Platform for Primary Lung Cancer Screening, Diagnosis and Management Based on Deep Learning Technology	Lung cancer is one of main cause of cancer death in worldwide, characterized of low 5-year survival rate of less than 20%. Pulmonary nodule is considered as the typical imaging manifestation in early stage of lung cancer. The National Lung Screen Trial has demonstrated that the mortality rates could decline greatly, by the utility of low-dose helical computed tomography for screen of pulmonary no…	Not Provided	Observational	Observational Model: Case-Only Time Perspective: Retrospective	Not Provided	Not Provided	Probability Sample	This is a single institutional retrospective cohort study of patients within hospitals in Hong Kong, who had undergone thoracic CT for suspicious lung nodules.	Lung Cancer	Radiation: computed tomography thoracic CT examinations for diagnosis, and/or follow-up.	Not Provided	Not Provided	Recruiting	500	Same as current	December 2022	June 30, 2020 (Final data collection date for primary outcome measure)	Inclusion Criteria: Subjects with suspicious lung nodules. Thin-layer thoracic CT and pathology examination have been performed for suspicious lung nodules. Exclusion Criteria: Subjects with accompanied lesions on CT images that may interfere to lung nodules analysis	Sexes Eligible for Study: All	Child, Adult, Older Adult	Not Provided		Hong Kong		NCT04036903	2019.316	No	Studies a U.S. FDA-regulated Drug Product: No Studies a U.S. FDA-regulated Device Product: No	Plan to Share IPD: No	Professor Winnie W.C. Chu, Chinese University of Hong Kong	Chinese University of Hong Kong	Department of Computer Science & Engineering, CUHK	Not Provided	Chinese University of Hong Kong	July 2021
https://clinicaltrials.gov/ct2/show/NCT05333042	April 11, 2022	April 18, 2022	April 18, 2022	April 1, 2022	April 1, 2022 (Final data collection date for primary outcome measure)	The detection performances of the deep learning model [ Time Frame: baseline ] Area under the curve (AUC), sensitivity and specificity for the deep learning model in the identification of pulmonary embolism on enhanced chest CT scan	Same as current	No Changes Posted	Comparison of performances of the deep learning model on CTPA and enhanced CT scans [ Time Frame: baseline ] Area under the curve (AUC), sensitivity and specificity for the deep learning model in the identification of pulmonary embolism on enhanced chest CT scan compared to the CTPA scans	Same as current	Not Provided	Not Provided	External Validation of a Deep Learning Based Model for Pulmonary Embolism Detection on Chest CT Scans	External Validation of a Deep Learning Based Model for Pulmonary Embolism Detection on Chest CT Scans	The scope of this study is the external validation of an explainable deep learning-based classifier for the diagnosis and detection of pulmonary embolism in computed tomography pulmonary angiography (CTPA) and contrast enhanced CT scans.	Pulmonary embolism (PE) is a potentially fatal disease if not promptly diagnosed and treated. Chest CTPA remains the gold standard for diagnosis nowadays, but PE can also be incidentally found on enhanced CT scans. Most CTPA exams are performed in clinics in case of suspicion of PE in urgent conditions, whereas a minority is performed for conditions of suspicious or validated chronic pulmonary th…	Observational	Observational Model: Other Time Perspective: Retrospective	Not Provided	Not Provided	Non-Probability Sample	The study population is composed of participants who underwent an enhanced chest CT scan for screening purposes for the suspicion of pulmonary embolism	Pulmonary Embolism	Not Provided	Not Provided	Not Provided	Recruiting	5000	Same as current	May 1, 2022	April 1, 2022 (Final data collection date for primary outcome measure)	Inclusion Criteria: Any patient that has benefit from contrast enhanced CT scan for any clinical reason Availability of contrast enhanced images with standard reconstruction kernel and at mediastinal window Exclusion Criteria: Opposition to participate to retrospective clinical trial Severe respiratory and hard beam artifacts Patients already included in a clinical trial	Sexes Eligible for Study: All	18 Years and older (Adult, Older Adult)	No	Contact: Mariaelena Occhipinti, PhD +32 4 229 22 80 mariaelena.occhipinti@radiomics.bio Contact: Fabio Bottari, PhD +32 4 229 22 80 fabio.bottari@radiomics.bio	Belgium		NCT05333042	0156_PE detector validation	No	Studies a U.S. FDA-regulated Drug Product: No Studies a U.S. FDA-regulated Device Product: No	Plan to Share IPD: No	OncoRadiomics	OncoRadiomics	Centre Hospitalier Universitaire de Liege	Principal Investigator: Paul Meunier, PhD CHU of Liege	OncoRadiomics	April 2022
https://clinicaltrials.gov/ct2/show/NCT04000620	June 24, 2019	June 27, 2019	November 16, 2021	May 1, 2018	December 30, 2021 (Final data collection date for primary outcome measure)	pathologic result revealed cancer cell involvement in lesion [ Time Frame: 1 month after the pathologic test ]	Same as current	Complete list of historical versions of study NCT04000620 on ClinicalTrials.gov Archive Site	Not Provided	Not Provided	Not Provided	Not Provided	Imaging-based Deep Learning for Lung Cancer Diagnosis and Staging	The Role of CNN Architecture-based Transfer Learning of Medical Imaging in Lung Cancer Diagnosis and Staging	Lung cancer diagnosis and staging are two fundamental and critical issue in clinical lung cancer management and therapeutic decision-making. Invasive procedures for pathologic analysis are gold standard for diagnosis and staging, however, invasive procedures related-complications are inevitable. Noninvasive medical imaging is a powerful tool, however there is almost no room for improvement just a…	Radiologist	Observational	Observational Model: Cohort Time Perspective: Prospective	Not Provided	Not Provided	Non-Probability Sample	Lung cancer patients with PET/CT or CT examination before any cancer-specific treatment	Lung Cancer	Procedure: surgery treatment intent surgery Procedure: punture diagnostic punture	cancer cell involvement predicted by deep learning the participants with lesions of lung, lymph node or other sites predicted as positive for cancer cell involvement by imaging based deep learning. Interventions: Procedure: surgery Procedure: punture no cancer cell involvement predicted by deep learning the participants with lesions of lung, lymph node or other sites predicted as negative for can…	Not Provided	Recruiting	500	Same as current	May 2024	December 30, 2021 (Final data collection date for primary outcome measure)	Inclusion Criteria: Pathological diagnosis of lung cancer PET/CT or CT examination before any cancer-specific treatment Exclusion Criteria: A history of other malignancies	Sexes Eligible for Study: All	18 Years to 75 Years (Adult, Older Adult)	No	Contact: Zhilei Lv, MD 86-15107177084 794646434@qq.com	China		NCT04000620	AFDSFA	No	Studies a U.S. FDA-regulated Drug Product: No Studies a U.S. FDA-regulated Device Product: No	Plan to Share IPD: Undecided	Yang Jin, Wuhan Union Hospital, China	Wuhan Union Hospital, China	Not Provided	Not Provided	Wuhan Union Hospital, China	November 2021
https://clinicaltrials.gov/ct2/show/NCT04994795	July 15, 2021	August 6, 2021	April 5, 2022	July 16, 2021	August 2023 (Final data collection date for primary outcome measure)	Treatment response at first evaluation [ Time Frame: 6-12 weeks after treatment start ] Predict treatment response at first evaluation using baseline data	Same as current	Complete list of historical versions of study NCT04994795 on ClinicalTrials.gov Archive Site	Progression-Free Survival [ Time Frame: Through study completion, expected 6-14 months contingent on cohort ] Predict Progression-Free Survival (PFS) using data at baseline and first evaluation Overall Survival [ Time Frame: Through study completion, expected 8-20 months contingent on cohort ] Predict Overall Survival (OS) using data at baseline and first evaluation Duration of Response [ Time Fr…	Same as current	Not Provided	Not Provided	Predictive Multimodal Signatures Associated With Response to Treatment and Prognosis of Patients With Stage IV Non-small Cell Lung Cancer	Deep Learning-Enabled Exploration of Predictive Signatures in a Multicenter Retrospective and Prospective Observational Study Allowing the Analysis of the Aggregation of Multimodal Clinical, Biological, Genomic and Radiomics Data Associated With the Response to Treatment and Prognosis of Patients With Stage IV Non-small Cell Lung Cancer	Predicting response to therapy and disease progression in stage IV NSCLC patients treated with pembrolizumab monotherapy, chemotherapy-pembrolizumab combination therapy or chemotherapy alone in the first-line setting.	Not Provided	Observational	Observational Model: Cohort Time Perspective: Other	Not Provided	Not Provided	Probability Sample	Adult patients diagnosed with stage IV NSCLC (de novo or earlier stage progression to stage IV), without oncogene-activating mutations eligible for targeted therapy, that are treated in the first-line setting with either pembrolizumab monotherapy, chemotherapy and pembrolizumab combination therapy, or chemotherapy.	Non-small Cell Lung Cancer Metastatic	Other: Predictive models (data collection) Machine learning predictive models	Pembrolizumab monotherapy Intervention: Other: Predictive models (data collection) Chemotherapy and pembrolizumab combination therapy Intervention: Other: Predictive models (data collection) Chemotherapy doublet Intervention: Other: Predictive models (data collection)	Not Provided	Recruiting	4000	Same as current	February 2024	August 2023 (Final data collection date for primary outcome measure)	Inclusion Criteria: Adult ≥18 years old Patient diagnosed with Stage IV NSCLC (de novo or earlier stage progression to stage IV) Absence of oncogene activating mutations eligible patients to targeted therapy (EGFR, ALK) Cohort A: Received first line treatment with pembrolizumab monotherapy Cohort B: Received first line treatment with chemotherapy and pembrolizumab combination therapy Cohort C: Re…	Sexes Eligible for Study: All	18 Years and older (Adult, Older Adult)	No	Contact: Philippe Menu, MD-PhD, MBA +41216941060 DeepLungIV@sophiagenetics.com	Canada, France, Germany, Israel, United States		NCT04994795	SGDLIV	Yes	Studies a U.S. FDA-regulated Drug Product: No Studies a U.S. FDA-regulated Device Product: No	Not Provided	Sophia Genetics SAS	Sophia Genetics SAS	Not Provided	Study Director: Philippe Menu, MD-PhD, MBA SOPHiA GENETICS	Sophia Genetics SAS	March 2022
https://clinicaltrials.gov/ct2/show/NCT04609163	October 20, 2020	October 30, 2020	August 24, 2021	December 1, 2021	March 1, 2022 (Final data collection date for primary outcome measure)	Prediction of suprasystemic pulmonary hypertension [ Time Frame: from birth to 48 hours after birth ] The main objective of the study is to develop a model to identify prenatally CDH patients who will develop suprasystemic PH, assessed in the time frame from birth to 48 hours after surgery and at discharge from the NICU.	Same as current	Complete list of historical versions of study NCT04609163 on ClinicalTrials.gov Archive Site	Prediction of death [ Time Frame: from birth up to 24 weeks ] To develop a model to identify the risk of death Prediction of extracorporeal membrane oxygenation (ECMO) [ Time Frame: from birth up to 24 weeks ] To develop a model to identify the need for ECMO Prediction of favorable response to extracorporeal membrane oxygenation (ECMO) [ Time Frame: from birth up to 24 weeks ] To develop a model …	Same as current	Not Provided	Not Provided	Machine and Deep Learning for Congenital Diaphragmatic Hernia (CLANNISH)	A Machine Learning Approach to Predict Pulmonary Hypertension in Newborns With Congenital Diaphragmatic Hernia: a Pilot Study	Congenital Diaphragmatic Hernia (CDH) is characterized by an incomplete diaphragm formation, resulting in poor lung development (pulmonary hypoplasia), associated with altered vascularization of the lung (pulmonary hypertension), with respiratory and cardiovascular insufficiency at birth. Mortality and morbidity are extremely variable. Several efforts have been done to identify possible prenatal …	The investigators will collect clinical and instrumental data regarding prenatal history as well as the medical and surgical postnatal course. In particular, the investigators will record data from a prenatal ultrasound performed between 25+0 and 30+6 weeks of gestation (before "Fetoscopic Endotracheal Occlusion" (FETO) procedure, in case of prenatal treatment): estimated fetal weight (EFW), amni…	Observational	Observational Model: Cohort Time Perspective: Retrospective	Not Provided	Not Provided	Non-Probability Sample	Patients with CDH born between January 2016 and April 2020 will be considered for the study and will be enrolled according to the inclusion/exclusion criteria reported.	Congenital Diaphragmatic Hernia	Other: data collection retrospective data collection	Not Provided	Amodeo I, De Nunzio G, Raffaeli G, Borzani I, Griggio A, Conte L, Macchini F, Condò V, Persico N, Fabietti I, Ghirardello S, Pierro M, Tafuri B, Como G, Cascio D, Colnaghi M, Mosca F, Cavallaro G. A maChine and deep Learning Approach to predict pulmoNary hyperteNsIon in newbornS with congenital diaphragmatic Hernia (CLANNISH): Protocol for a retrospective study. PLoS One. 2021 Nov 9;16(11):e02597…	Not yet recruiting	26	Same as current	December 1, 2022	March 1, 2022 (Final data collection date for primary outcome measure)	Inclusion Criteria: Inborn patients, born between 01/01/2016 and 30/04/2020, admitted to the NICU at birth; Prenatal diagnosis of CDH; Take charge of the mother with CDH fetus at a gestational age below or equal to 30+6 weeks at our Fetal Surgery Center. Exclusion Criteria: Outborn patients; Lack of prenatal diagnosis of CDH; Mother with CDH fetus not taken in charge at our Fetal Surgery Center; …	Sexes Eligible for Study: All	Child, Adult, Older Adult	No	Contact: Giacomo Cavallaro, MD, PhD +390255032234 giacomo.cavallaro@policlinico.mi.it Contact: Ilaria Amodeo, MD +390255032234 amodeoilaria@gmail.com	Not Provided		NCT04609163	1790	No	Studies a U.S. FDA-regulated Drug Product: No Studies a U.S. FDA-regulated Device Product: No	Not Provided	Giacomo Cavallaro, Fondazione IRCCS Ca' Granda, Ospedale Maggiore Policlinico	Fondazione IRCCS Ca' Granda, Ospedale Maggiore Policlinico	Not Provided	Principal Investigator: Giacomo Cavallaro, MD, PhD Fondazione IRCCS Ca' Granda Ospedale Maggiore Policlinico Milano	Fondazione IRCCS Ca' Granda, Ospedale Maggiore Policlinico	August 2021
https://clinicaltrials.gov/ct2/show/NCT04963348	June 28, 2021	July 15, 2021	July 15, 2021	January 1, 2015	December 31, 2018 (Final data collection date for primary outcome measure)	the diagnosis of pneumoconiosis [ Time Frame: up to 6 months ] The diagnosis and staging of pneumoconiosis were made by an expert panel consisting of certified radiologists and occupational physicians. The diagnosis of pneumoconiosis was confirmed by medical history and previous medical records(chest X-rays and pulmonary function testing).	Same as current	No Changes Posted	Not Provided	Not Provided	Not Provided	Not Provided	Potential of Deep Learning in Assessing Pneumoconiosis Depicted on Digital Chest Radiography	Investigate the Potential of Deep Learning in Assessing Pneumoconiosis Depicted on Digital Chest Radiographs and to Compare Its Performance With Certified Radiologists	Pneumoconiosis is relatively prevalent in low/middle-income countries, and it remains a challenging task to accurately and reliably diagnose pneumoconiosis. The investigators implemented a deep learning solution and clarified the potential of deep learning in pneumoconiosis diagnosis by comparing its performance with two certified radiologists. The deep learning demonstrated a unique potential in…	The investigators retrospectively collected a dataset consisting of 1881 chest X-ray images in the form of digital radiography. These images were acquired in a screening setting on subjects who had a history of working in an environment that exposed them to harmful dust. Among these subjects, 923 were diagnosed with pneumoconiosis, and 958 were normal. To identify the subjects with pneumoconiosis…	Observational	Observational Model: Case-Only Time Perspective: Retrospective	Not Provided	Not Provided	Non-Probability Sample	Of these subjects, 923 were diagnosed with pneumoconiosis, 958 were normal. Among these subjects, 163 were females.	Pneumoconiosis	Other: convolutional neural networks (CNNs) CNN architecture named U-Net architecture Other Name: deep learning technology	convolutional neural network (CNN) a classical deep convolutional neural network (CNN) called Inception-V3 was applied to the image sets and validated the classification performance of the trained models Intervention: Other: convolutional neural networks (CNNs)	Not Provided	Completed	1881	Same as current	December 31, 2019	December 31, 2018 (Final data collection date for primary outcome measure)	Inclusion Criteria: industrial workers with a history of exposure to dust and underwent DR screening of pneumoconiosis from 2015 to 2018 Exclusion Criteria: patients with poor image quality patients with incomplete clinical data	Sexes Eligible for Study: All	Child, Adult, Older Adult	No	Contact information is only displayed when the study is recruiting subjects	Not Provided		NCT04963348	M2019467	Not Provided	Studies a U.S. FDA-regulated Drug Product: No Studies a U.S. FDA-regulated Device Product: No	Plan to Share IPD: No	Peking University Third Hospital	Peking University Third Hospital	Not Provided	Study Chair: Xiaohua Wang Peking University Third Hospital	Peking University Third Hospital	June 2021
https://clinicaltrials.gov/ct2/show/NCT04884269	May 11, 2021	May 12, 2021	April 8, 2022	August 11, 2021	December 31, 2022 (Final data collection date for primary outcome measure)	Grade 2 and higher ILD including radiation pneumonitis [ Time Frame: 6 months ]	Same as current	Complete list of historical versions of study NCT04884269 on ClinicalTrials.gov Archive Site	Disease progression [ Time Frame: 6 months ]	Same as current	Not Provided	Not Provided	A Non Interventional Pilot Study on Machine Learning for ILD Detection Based on the Patient Data From Digital Devices in Unresectable Stage III Non-Small Cell Lung Cancer Patients Receiving Durvalumab	A Non Interventional Pilot Study on Machine Learning for ILD Detection Based on the Patient Data From Digital Devices in Unresectable Stage III Non-Small Cell Lung Cancer Patients Receiving Durvalumab	Objective in this study is to investigate feasibility of developing machine-learning based model for the identification of future development of diagnosed Grade 2 and higher ILD and of disease progression in patients with unresectable Stage III NSCLC receiving durvalumab	Study design: Multicentre, prospective, non-interventional pilot study Data Source(s): Medical records, wearable devices, and mobile application. Study Population:Patients treated durvalumab following chemoradiation therapy for stage III unresectable NSCLC in Japan from the June 2021 to June 2022. They must fulfil all of the inclusion /exclusion criteria. Exposure(s): dulvalumab Outcome(s): Disea…	Observational	Observational Model: Other Time Perspective: Prospective	Not Provided	Not Provided	Non-Probability Sample	The study population consists of stage III unresectable NSCLC patients treated durvalumab following chemoradiation therapy in Japan from the June 2021 to June 2022. They must fulfil all of the following inclusion /exclusion criteria.	Carcinoma, Non-Small-Cell Lung	Not Provided	Not Provided	Not Provided	Recruiting	150	Same as current	December 31, 2022	December 31, 2022 (Final data collection date for primary outcome measure)	Inclusion Criteria: Patient who provided written signed informed consent prior to the first study-specific procedures. Patient who receives durvalumab for unresectable stage III NSCLC at first time following chemoradiation therapy Patient whose performance status showed 0 or 1 prior to durvalumab treatment Patient who is able and willing to wear the devices daily for up to 6 months as instructed …	Sexes Eligible for Study: All	20 Years and older (Adult, Older Adult)	No	Contact: AstraZeneca Clinical Study Information Center 1-877-240-9479 information.center@astrazeneca.com	Japan		NCT04884269	D4194R00024	Not Provided	Not Provided	Plan to Share IPD: Yes Plan Description: Qualified researchers can request access to anonymized individual patient-level data from AstraZeneca group of companies sponsored clinical trials/studies via the request portal. All request will be evaluated as per the AZ disclosure commitment: https://astrazenecagrouptrials.pharmacm.com/ST/Submission/Disclosure. Yes, indicates that AZ are accepting reque…	AstraZeneca	AstraZeneca	Not Provided	Not Provided	AstraZeneca	April 2022
https://clinicaltrials.gov/ct2/show/NCT04287712	February 13, 2020	February 27, 2020	June 4, 2020	December 13, 2018	October 31, 2019 (Final data collection date for primary outcome measure)	Plasma Lipids [ Time Frame: All samples were detected together after participants recruitment and sample collection. All samples were detected within 18 months from sample collection. ] A detection model based on 9 lipids were developed, including 3 lysophosphatidylcholines, 5 phosphatidylcholines, and a triglyceride. The 9 lipids were detected by targeted metabolomics by mass spectrometry.	Plasma Lipids [ Time Frame: All samples were detected together after participants recruitment. The time from sample collection to detection ranges from 1 month to 1 year. ] A detection model based on 9 lipids were developed, including 3 lysophosphatidylcholines, 5 phosphatidylcholines, and a triglyceride. The 9 lipids were detected by targeted metabolomics by mass spectrometry.	Complete list of historical versions of study NCT04287712 on ClinicalTrials.gov Archive Site	Not Provided	Not Provided	Not Provided	Not Provided	Detection of Lung Cancer by Plasma Lipids	Detection of Early-stage Lung Cancer Using Machine Learning and Plasma Metabolomics	There are no reliable blood-based tests currently available for early-stage lung cancer diagnosis. We try to establish a highly accurate method for detecting early-stage lung cancer by combining machine learning with untargeted and targeted metabolomics .	All plasma lipids were first detected by untargeted metabolomics methods and 9 feature lipids of early-stage lung cancer were selected by support vector machine algorithm. Then, a targeted metabolomics method was developed to detect the 9 lipids quantitatively based on multiple reaction monitoring mode. Finally, a detection model was established based on the 9 lipids.	Observational	Observational Model: Cohort Time Perspective: Prospective	Not Provided	Retention: Samples Without DNA Description: For enrolled participants, 4 ml of peripheral blood were collected in tubes containing EDTA and all participants had fasted at least 8 hr before blood collection. Whole blood was centrifuged at 1600 g for 10 min followed by centrifugation at 16000 g for 10 min. Plasma aliquots were transferred into cryovials and stored at -80 °C.	Non-Probability Sample	Patients who with pulmonary nodules or opacity and underwent surgery at the Department of Thoracic Surgery of Peaking University People's Hospital, Jiangsu Cancer Hospital, and Beijing Haidian Hospital were enrolled	Early-Stage Lung Cancer	Diagnostic Test: Plasma lipids Plasma lipids were detected by an Ultimate 3000 ultra-high-performance liquid chromatography (UHPLC) system coupled with Q-Exactive MS (Thermo Scientific) . Then a detection model was built based on plasma lipids using machine learning algorithm.	Participants received surgery Patients who underwent surgery at the Department of Thoracic Surgery of Peaking University People's Hospital, Jiangsu Cancer Hospital, and Beijing Haidian Hospital were enrolled with the following criteria: 1) pathologically confirmed lung cancer; 2) no history of other malignancies; 3) no anti-cancer treatment (chemotherapy, radiotherapy, targeted therapy, etc.) bef…	Not Provided	Completed	558	1000	May 20, 2020	October 31, 2019 (Final data collection date for primary outcome measure)	Inclusion Criteria: pulmonary nodules or opacity plan to receive surgery Exclusion Criteria: history of other malignancies received anti-cancer treatment (chemotherapy, radiotherapy, targeted therapy, etc.) before surgery	Sexes Eligible for Study: All	18 Years and older (Adult, Older Adult)	Yes	Contact information is only displayed when the study is recruiting subjects	China		NCT04287712	2018PHB233-01	No	Studies a U.S. FDA-regulated Drug Product: No Studies a U.S. FDA-regulated Device Product: No	Not Provided	Jun Wang, Peking University People's Hospital	Peking University People's Hospital	Beijing Haidian Hospital Jiangsu Cancer Institute & Hospital Peking University Health Science Center	Not Provided	Peking University People's Hospital	June 2020
https://clinicaltrials.gov/ct2/show/NCT04192175	December 6, 2019	December 10, 2019	May 5, 2021	June 1, 2019	August 31, 2021 (Final data collection date for primary outcome measure)	Identification of COPD exacerbation [ Time Frame: Within admission ] To identify COPD exacerbations, we will use the most responsible diagnosis code for that visit. Readmission risk [ Time Frame: 30 days ] To identify readmissions, we will include all cause readmissions within 30 days after an index admission for a COPD exacerbation, similar to previous studies.(3)	Same as current	Complete list of historical versions of study NCT04192175 on ClinicalTrials.gov Archive Site	Not Provided	Not Provided	Not Provided	Not Provided	Identification of Patients Admitted With COPD Exacerbations and Predicting Readmission Risk Using Machine Learning	Identification of Patients Admitted With COPD Exacerbations and Stratification of Those at High Risk of Readmission Using Natural Language Processing and Machine Learning	Patients with Chronic Obstructive Pulmonary Disease (COPD) who are admitted to hospital are at high risk of readmission. While therapies have improved and there are evidence-based guidelines to reduce readmissions, there are significant challenges to implementation including 1) identifying all patients with COPD early in admission to ensure evidence-based, high value care is provided and 2) ident…	One fifth of patients discharged from hospital for COPD exacerbations are readmitted within 30 days.(1, 3, 4) While therapies and care guidelines have improved, guideline implementation remains poor.(5) Implementing appropriate standards through usual hospital workflow presents significant challenges. One of the top challenges is ensuring all eligible patients with COPD exacerbations are identifi…	Observational	Observational Model: Cohort Time Perspective: Retrospective	Not Provided	Not Provided	Non-Probability Sample	Using retrospective data from the University Health Network (UHN), we will create a data set of admissions to General Internal Medicine for the past 7 years.	Copd Exacerbation Acute Readmission Machine Learning Natural Language Processing	Not Provided	Not Provided	Not Provided	Active, not recruiting	65000	Same as current	December 31, 2021	August 31, 2021 (Final data collection date for primary outcome measure)	Inclusion Criteria: All admissions to General Internal Medicine between 2012-2018 Exclusion Criteria: -	Sexes Eligible for Study: All	18 Years and older (Adult, Older Adult)	No	Contact information is only displayed when the study is recruiting subjects	Canada		NCT04192175	19-5124	No	Studies a U.S. FDA-regulated Drug Product: No Studies a U.S. FDA-regulated Device Product: No	Not Provided	Robert Wu, University Health Network, Toronto	University Health Network, Toronto	Canadian Lung Association Canadian Institutes of Health Research (CIHR)	Not Provided	University Health Network, Toronto	May 2021
https://clinicaltrials.gov/ct2/show/NCT04395482	May 18, 2020	May 20, 2020	November 9, 2020	May 7, 2020	June 15, 2021 (Final data collection date for primary outcome measure)	A qualitative analysis of parenchymal lung damage induced by COVID-19 [ Time Frame: Until patient discharge from the hospital (approximately 6 months) ] Describe the parenchymal lung damage induced by COVID-19 through a qualitative analysis with chest CT through artificial intelligence techniques. A quantitative analysis of parenchymal lung damage induced by COVID-19 [ Time Frame: Until patient d…	Same as current	Complete list of historical versions of study NCT04395482 on ClinicalTrials.gov Archive Site	The potential impact of parenchymal morphological CT scans in patients with severe moderate respiratory failure. [ Time Frame: Until patient discharge from the hospital (approximately 6 months) ] The potential impact of parenchymal morphological CT scans in patients with severe moderate respiratory failure assessed as intensive care mortality. The potential impact of parenchymal morphological CT …	The potential impact of parenchymal morphological CT scans in patients with severe moderate respiratory failure. [ Time Frame: Until patient discharge from the hospital (approximately 6 months) ] The potential impact of parenchymal morphological CT scans in patients with severe moderate respiratory failure assessed as intensive care mortality. The potential impact of parenchymal morphological CT …	Not Provided	Not Provided	Lung CT Scan Analysis of SARS-CoV2 Induced Lung Injury	Lung CT Scan Analysis of SARS-CoV2 Induced Lung Injury by Machine Learning: a Multicenter Retrospective Cohort Study.	This is a multicenter observational retrospective cohort study that aims to study the morphological characteristics of the lung parenchyma of SARS-CoV2 positive patients identifiable in patterns through artificial intelligence techniques and their impact on patient outcome.	BACKGROUND: In February, the first case of SARS-CoV2 positive patient was recorded in Lombardy (Italy), a virus capable of causing a severe form of acute respiratory failure called Coronavirus Disease 2019 (COVID-19). Qualitative assessments of lung morphology have been identified to describe macroscopic characteristics of this infection upon admission and during the hospitalization of patients. …	Observational	Observational Model: Cohort Time Perspective: Retrospective	Not Provided	Not Provided	Non-Probability Sample	The goal is to collect as many lung CT scan images as possible in patients with COVID-19; according to the preliminary evaluation estimate, a total of 500 patients are expected to be collected.	covid19	Other: Lung CT scan analysis in COVID-19 patients This research project will evaluate the morphological characteristics of the lung by CT scan analysis in COVID-19 patients which will be identified as specific patterns using artificial intelligence technology and their impact on outcome.	covid-19 pneumonia related patients The study aims to collect the highest number possible of lung CT scan images performed in patients with COVID-19, in order to obtain a large sample size that will allow us to characterize the extent of lung injury, the presence of specific patterns of lung alteration, and their potential association with the outcome of patients - in view of assisting the medica…	Grasselli G, Pesenti A, Cecconi M. Critical Care Utilization for the COVID-19 Outbreak in Lombardy, Italy: Early Experience and Forecast During an Emergency Response. JAMA. 2020 Apr 28;323(16):1545-1546. doi: 10.1001/jama.2020.4031. Remuzzi A, Remuzzi G. COVID-19 and Italy: what next? Lancet. 2020 Apr 11;395(10231):1225-1228. doi: 10.1016/S0140-6736(20)30627-9. Epub 2020 Mar 13. Review. Dong E, D…	Recruiting	500	Same as current	June 15, 2021	June 15, 2021 (Final data collection date for primary outcome measure)	Inclusion Criteria (COVID-19 cohort): Patients 18 years old or above; Positive confirmation with nucleic acid amplification test or serology of SARS-CoV2 by naso-pharyngeal swab, bronchoaspirate sample or bronchoalveolar lavage; Lung CT scan performed within 7 days of hospital admission; Inclusion criteria (ARDS cohort): Patients above 18 years old or above; Patients admitted to the hospital with…	Sexes Eligible for Study: All	18 Years and older (Adult, Older Adult)	No	Contact: Emanuele Rezoagli 039/2339323 emanuele.rezoagli@unimib.it Contact: Giacomo Bellani +39 0392339269 giacomo.bellani1@unimib.it	Italy, San Marino		NCT04395482	TAC-COVID19	Yes	Studies a U.S. FDA-regulated Drug Product: No Studies a U.S. FDA-regulated Device Product: No	Plan to Share IPD: No	University of Milano Bicocca	University of Milano Bicocca	Not Provided	Not Provided	University of Milano Bicocca	November 2020
https://clinicaltrials.gov/ct2/show/NCT04690790	December 28, 2020	December 31, 2020	January 26, 2021	January 23, 2021	December 31, 2021 (Final data collection date for primary outcome measure)	Nodule detection [ Time Frame: During surgery ] Whether the nodule could be detected by conventional visualization or palpation	Same as current	Complete list of historical versions of study NCT04690790 on ClinicalTrials.gov Archive Site	Not Provided	Not Provided	Not Provided	Not Provided	Pulmonary Nodule Localization Prospective Validation	Pulmonary Nodule Localization Under Thoracoscopic Surgery- a Machine Learning Based Retrospective Analysis and Prospective Validation	Localization is the key for successful excision of small target nodules under thoracoscopy, but the procedure also brings risks to patients. However, the criteria is still unclear. The investigators will validate the prediction model produced by institutional retrospective analysis in the prospective cohort.	Excision of targeted lung nodules during thoracoscopy sometimes needs placing a mark before surgery. The procedure of mark placement (localization) could probably cause damages to the patients. However, the criteria for patient selection is still not clear. Through respective analysis, the investigators have set up a prediction model and wish to validate this model prospectively.	Observational [Patient Registry]	Observational Model: Cohort Time Perspective: Prospective	1 Year	Not Provided	Non-Probability Sample	Patients indicated for thoracoscopic nodulectomy	Video-assisted Thoracic Surgery Pulmonary Nodules	Procedure: Thoracoscopy Patients who are indicated for thoracoscopic nodulectomy.	Not Provided	Not Provided	Recruiting	50	Same as current	December 31, 2021	December 31, 2021 (Final data collection date for primary outcome measure)	Inclusion Criteria: Age ≧ 20 years Lung nodule size ≦2cm on the pre-operative computed tomography (CT) Nodulectomy is performed under thoracoscopy Exclusion Criteria: Age < 20 years Lung nodule size > 2cm on CT or in the final pathology report Open surgery for nodulectomy	Sexes Eligible for Study: All	20 Years and older (Adult, Older Adult)	No	Contact: Ming-Wei Kao, M.D., M.S. +886-7-6150011 ext 252523 ed107576@edah.org.tw	Taiwan		NCT04690790	EMRP56109N	No	Studies a U.S. FDA-regulated Drug Product: No Studies a U.S. FDA-regulated Device Product: No	Not Provided	Tu, Yuan-Kun, E-DA Hospital	E-DA Hospital	Not Provided	Principal Investigator: Ming-Wei Kao, M.D., M.S. E-DA Hospital	E-DA Hospital	January 2021
https://clinicaltrials.gov/ct2/show/NCT03033615	November 5, 2016	January 27, 2017	June 28, 2017	August 2017	October 2017 (Final data collection date for primary outcome measure)	Visual Image Quality as Assessed by Image Noise Reduction [ Time Frame: Through study completion, an average of 1 month ] Comparison of image noise	Same as current	Complete list of historical versions of study NCT03033615 on ClinicalTrials.gov Archive Site	Image Resolution as Assessed by Size of Detected Lesions [ Time Frame: Through study completion, an average of 1 month ] Determine smallest size of detectable objects	Same as current	Not Provided	Not Provided	PixelShine vs. Iterative Reconstruction (IR) Processing of CT Images	Prospective Review of CT Imaging Data Comparing Quality of Low-Radiation-Dose Images Post-Processed With Iterative Reconstruction Software vs. Machine Learning (AlgoMedica PixelShine) Software	This study will compare the quality of CT images acquired with very low-dose radiation and processed with commercially available software vs. PixelShine processed images. It would potentially allow imaging facilities to acquire CT scans using lower doses of radiation without sacrificing clarity of CT images. Acquiring high quality CT images with low-dose radiation has the potential to enhance pat…	Patients receiving CT scans as part of their standard treatment will be asked to consent to an additional 5 minutes of imaging using very low-dose radiation prior to the conventional-dose CT scan. The prospective review will be performed in two cohorts: Chest CT scans and abdominal CT scans. Anonymized images will be processed by conventional CT software and compared to the same images processed …	Interventional	Not Applicable	Allocation: Non-Randomized Intervention Model: Parallel Assignment Masking: Single (Participant) Primary Purpose: Diagnostic	Cancer, Lung Cancer Liver X-rays; Effects	Device: PixelShine Machine learning algorithm Device: Conventional processing Iterative reconstruction software	Active Comparator: Chest CT Conventional processing vs. PixelShine processing Interventions: Device: PixelShine Device: Conventional processing Active Comparator: Abdominal CT Conventional processing vs. PixelShine processing Interventions: Device: PixelShine Device: Conventional processing	Not Provided	Unknown status	20	Same as current	December 2017	October 2017 (Final data collection date for primary outcome measure)	Inclusion Criteria: Patients must be 18 years of age or older Patients must be able and willing to consent to participate in this project Patients will be scheduled for a standard of care CT scan Exclusion Criteria: This study does not investigate either a specific disease or a specific patient population-it only examines and compares images obtained at low radiation exposure post-processed with …	Sexes Eligible for Study: All	18 Years and older (Adult, Older Adult)	Yes	Contact information is only displayed when the study is recruiting subjects	Not Provided		NCT03033615	ALG-002	Yes	Studies a U.S. FDA-regulated Drug Product: No Studies a U.S. FDA-regulated Device Product: Yes Product Manufactured in and Exported from the U.S.: Yes	Plan to Share IPD: No	AlgoMedica, Inc.	AlgoMedica, Inc.	Cedars-Sinai Medical Center	Not Provided	AlgoMedica, Inc.	June 2017
https://clinicaltrials.gov/ct2/show/NCT05045742	April 14, 2021	September 16, 2021	September 16, 2021	March 20, 2021	December 1, 2021 (Final data collection date for primary outcome measure)	Alarm burden [ Time Frame: From admission to discharge, measured in hours, on average 5 days ] The number of alarms fired per patient per hour	Same as current	No Changes Posted	Sensitivity for recognition of a safety composite [ Time Frame: From admission to discharge, on average 5 days ] The sensitivity (true positives divided by condition positives) for detection of a safety composite (overnight visit, extra unplanned visit, transfer back to the hospital, death during admission, delirium, loss of consciousness, or other major event). Specificity for recognition of a s…	Same as current	Not Provided	Not Provided	Prediction of Patient Deterioration Using Machine Learning	Prediction of Patient Deterioration Using Machine Learning	This is a retrospective observational study drawing on data from the Brigham and Women's Home Hospital database. Sociodemographic and clinic data from a training cohort were used to train a machine learning algorithm to predict patient deterioration throughout a patient's admission. This algorithm was then validated in a validation cohort.	Not Provided	Observational	Observational Model: Cohort Time Perspective: Retrospective	Not Provided	Not Provided	Non-Probability Sample	Subjects admitted at Brigham and Women's Hospital and Brigham and Women's Faulkner Hospital who meet primary diagnosis, age, and geographic residence requirements and are enrolled in home hospital.	Infection Heart Failure Chronic Obstructive Pulmonary Disease Asthma Gout Flare Chronic Kidney Diseases Hypertensive Urgency Atrial Fibrillation Rapid Anticoagulants; Increased	Other: Traditional vital sign alarms versus the BioVitals Index vs the National Early Warning Score 2 We will retrospectively compare the alarms produced from traditional vital sign alarms (thresholds set by clinicians) versus the BioVitals Index vs the National Early Warning Score 2	Training A subset of patients that are used to train the machine learning algorithm. Intervention: Other: Traditional vital sign alarms versus the BioVitals Index vs the National Early Warning Score 2 Validation A subset of patients that are "held back" and used to validate the algorithm's accuracy. Intervention: Other: Traditional vital sign alarms versus the BioVitals Index vs the National Earl…	Not Provided	Active, not recruiting	500	Same as current	December 1, 2021	December 1, 2021 (Final data collection date for primary outcome measure)	Inclusion Criteria: Cared for in the Brigham and Women's Home Hospital study Exclusion Criteria: Incomplete continuous monitoring data	Sexes Eligible for Study: All	18 Years and older (Adult, Older Adult)	No	Contact information is only displayed when the study is recruiting subjects	United States		NCT05045742	2017P002583d	Not Provided	Studies a U.S. FDA-regulated Drug Product: No Studies a U.S. FDA-regulated Device Product: No	Plan to Share IPD: No	David Levine, Brigham and Women's Hospital	Brigham and Women's Hospital	Biofourmis Inc.	Principal Investigator: David Levine, MD MPH MA Associate Physician	Brigham and Women's Hospital	September 2021
https://clinicaltrials.gov/ct2/show/NCT04849312	April 14, 2021	April 19, 2021	February 7, 2022	March 20, 2022	December 1, 2022 (Final data collection date for primary outcome measure)	30-Day Readmission [ yes / no ] [ Time Frame: From date of admission to 30-days post-discharge (31 to 54 days) ] Unplanned hospital admission within 30 days of having been discharged	Same as current	Complete list of historical versions of study NCT04849312 on ClinicalTrials.gov Archive Site	Not Provided	Not Provided	Not Provided	Not Provided	Prediction of 30-Day Readmission Using Machine Learning	Prediction of 30-Day Readmission Using Machine Learning	This is a retrospective observational study drawing on data from the Brigham and Women's Home Hospital database. Sociodemographic and clinic data from a training cohort were used to train a machine learning algorithm to predict the likelihood of 30-day readmission throughout a patient's admission. This algorithm was then validated in a validation cohort.	Not Provided	Observational	Observational Model: Cohort Time Perspective: Retrospective	Not Provided	Not Provided	Non-Probability Sample	Subjects admitted at Brigham and Women's Hospital and Brigham and Women's Faulkner Hospital who meet primary diagnosis, age, and residence within 5 mile requirements and are enrolled in home hospital.	Infection Heart Failure Chronic Obstructive Pulmonary Disease Asthma Gout Flare Chronic Kidney Diseases Hypertensive Urgency Atrial Fibrillation Rapid Anticoagulants; Increased	Not Provided	Training A subset of patients that are used to train the machine learning algorithm. Validation A subset of patients that are "held back" and used to validate the algorithm's accuracy.	Merrill RK, Ferrandino RM, Hoffman R, Shaffer GW, Ndu A. Machine Learning Accurately Predicts Short-Term Outcomes Following Open Reduction and Internal Fixation of Ankle Fractures. J Foot Ankle Surg. 2019 May;58(3):410-416. doi: 10.1053/j.jfas.2018.09.004. Epub 2019 Feb 23. Li Q, Yao X, Échevin D. How Good Is Machine Learning in Predicting All-Cause 30-Day Hospital Readmission? Evidence From Admi…	Not yet recruiting	500	Same as current	December 1, 2022	December 1, 2022 (Final data collection date for primary outcome measure)	Was a subject in the Brigham and Women's Home Hospital study and has a completed record in the study's database.	Sexes Eligible for Study: All	18 Years and older (Adult, Older Adult)	No	Contact: David Levine, MD MPH MA 617 732 7063 dmlevine@partners.org	United States		NCT04849312	2017P002583a	Not Provided	Studies a U.S. FDA-regulated Drug Product: No Studies a U.S. FDA-regulated Device Product: No	Plan to Share IPD: No	David Levine, Brigham and Women's Hospital	Brigham and Women's Hospital	Biofourmis Inc.	Principal Investigator: David Levine, MD MPH MA Associate Physician	Brigham and Women's Hospital	February 2022
https://clinicaltrials.gov/ct2/show/NCT04784351	March 2, 2021	March 5, 2021	April 19, 2021	March 20, 2021	August 1, 2021 (Final data collection date for primary outcome measure)	Length of Stay [ Time Frame: From date of admission to date of discharge (1 to 24 days) ] The time spent by each patient in Home Hospital from time of admission to time of discharge, measured in hours	Length of Stay [ Time Frame: From date of admission to date of discharge (1 to 24 days) ] The time spent by each patient in Home Hospital from time of admission to time of discharge	Complete list of historical versions of study NCT04784351 on ClinicalTrials.gov Archive Site	Not Provided	Not Provided	Not Provided	Not Provided	Prediction of Expected Length of Hospital Stay Using Machine Learning	Prediction of Expected Length of Hospital Stay Using Machine Learning	This is a retrospective observational study drawing on data from the Brigham and Women's Home Hospital database. Sociodemographic and clinic data from a training cohort were used to train a machine learning algorithm to predict length of stay throughout a patient's admission. This algorithm was then validated in a validation cohort.	Not Provided	Observational	Observational Model: Cohort Time Perspective: Retrospective	Not Provided	Not Provided	Non-Probability Sample	Subjects admitted at Brigham and Women's Hospital and Brigham and Women's Faulkner Hospital who meet primary diagnosis, age, and residence within 5 mile requirements and are enrolled in home hospital.	Infection Heart Failure Chronic Obstructive Pulmonary Disease Asthma Gout Flare Chronic Kidney Diseases Hypertensive Urgency Atrial Fibrillation Rapid Anticoagulants; Increased	Not Provided	Training A subset of patients that are used to train the machine learning algorithm. Validation A subset of patients that are "held back" and used to validate the algorithm's accuracy.	Lubelski D, Ehresman J, Feghali J, Tanenbaum J, Bydon A, Theodore N, Witham T, Sciubba DM. Prediction calculator for nonroutine discharge and length of stay after spine surgery. Spine J. 2020 Jul;20(7):1154-1158. doi: 10.1016/j.spinee.2020.02.022. Epub 2020 Mar 13. Karnuta JM, Churchill JL, Haeberle HS, Nwachukwu BU, Taylor SA, Ricchetti ET, Ramkumar PN. The value of artificial neural networks fo…	Active, not recruiting	500	Same as current	December 1, 2021	August 1, 2021 (Final data collection date for primary outcome measure)	Was a subject in the Brigham and Women's Home Hospital study and has a completed record in the study's database.	Sexes Eligible for Study: All	18 Years and older (Adult, Older Adult)	No	Contact information is only displayed when the study is recruiting subjects	United States		NCT04784351	2017P002583b	Not Provided	Studies a U.S. FDA-regulated Drug Product: No Studies a U.S. FDA-regulated Device Product: No	Plan to Share IPD: No	David Levine, Brigham and Women's Hospital	Brigham and Women's Hospital	Biofourmis Inc.	Principal Investigator: David Levine, MD MPH MA Associate Physician	Brigham and Women's Hospital	April 2021
https://clinicaltrials.gov/ct2/show/NCT04628962	November 9, 2020	November 16, 2020	April 4, 2022	February 1, 2022	November 30, 2023 (Final data collection date for primary outcome measure)	Identification of the salivary COPD Raman signature [ Time Frame: Two years ] Raman spectroscopy will be used to analyse saliva of COPD patients, leading to the characterization of a specific COPD signature highlighting the differences between the one of asthma patients and healthy subjects. Using multivariate analysis, the possibility to create a classification model will be tested. Characteriza…	Identification of the salivary COPD Raman signature [ Time Frame: One year ] Raman spectroscopy will be used to analyse saliva of COPD patients, leading to the characterization of a specific COPD signature highlighting the differences between the one of asthma patients and healthy subjects. Using multivariate analysis, the possibility to create a classification model will be tested. Characterizat…	Complete list of historical versions of study NCT04628962 on ClinicalTrials.gov Archive Site	Not Provided	Not Provided	Not Provided	Not Provided	Raman Analysis of Saliva as Biomarker of COPD	Raman Analysis of Saliva From COPD Patients as New Biomarker: AI-based Point-of-care for the Disease Monitoring and Management	Chronic Obstructive Pulmonary Disease (COPD) is a debilitating and chronic lung syndrome that causes accelerated lung function decline and death in the 20% of cases. Mostly, the non-adherence to therapy contributes to symptoms increase, mortality, inability and therapies failure, highly influencing the management costs associated to COPD. The existing procedure of diagnosing COPD is effective and…	The main goal of the project is to create and validate a new method based on the Raman spectroscopy (RS) analysis of saliva for the optimised and personalised management of patients with Chronic Obstructive Pulmonary disease (COPD). The combination of the clinical instrumental data with the RS-approach will increase the quality of the clinical practice through appropriate stratification of patien…	Observational	Observational Model: Case-Control Time Perspective: Prospective	Not Provided	Retention: Samples With DNA Description: The biofluid collected will be saliva containing DNA. The nucleic acids will be not specifically analysed	Probability Sample	The study population will be recruited from the primary care clinic patients under treatment at IRCCS Fondazione Don Carlo Gnocchi ONLUS - Ospedale Santa Maria Nascente, Milano (Italy); Institut d'Investigacions Biomèdiques August Pi I Sunyer (IDIBAPS), Barcelona, (Spain); Riga Stradins University (RSU), Riga (Latvia)	Chronic Obstructive Pulmonary Disease	Procedure: Collection and Raman analysis of saliva for the database Saliva will be collected and processed for the Raman analysis. The collected data will be computed for the creation of the classification model	Asthma-COPD Overlapped (aCOPD) 50 subjects affected by Asthma-COPD Overlapped comparable by age and sex with the other recruited subjects. The diagnosis of the mixed phenotypes will be established by the presence of a combination of the following factors: history of asthma and/or atopy, reversibility in the bronchodilator test, notable eosinophilia in respiratory and/or peripheral secretions, hig…	Carlomagno C, Banfi PI, Gualerzi A, Picciolini S, Volpato E, Meloni M, Lax A, Colombo E, Ticozzi N, Verde F, Silani V, Bedoni M. Human salivary Raman fingerprint as biomarker for the diagnosis of Amyotrophic Lateral Sclerosis. Sci Rep. 2020 Jun 23;10(1):10175. doi: 10.1038/s41598-020-67138-8. Mirza S, Clay RD, Koslow MA, Scanlon PD. COPD Guidelines: A Review of the 2018 GOLD Report. Mayo Clin Pro…	Recruiting	250	Same as current	January 1, 2025	November 30, 2023 (Final data collection date for primary outcome measure)	Inclusion Criteria: COPD patients will be defined as a postbronchodilator ratio of FEV1/FEV <0.7. The severity of airflow limitation and phenotypes will be defined as described by the GOLD grading system, including Grade 2, 3 or 4. Overlapped Asthma - COPD will be established by the presence of a combination of the following factors: history of asthma and/or atopy, reversibility in the bronchodil…	Sexes Eligible for Study: All	18 Years and older (Adult, Older Adult)	Yes	Contact: Paolo I Banfi, MD 0240308812 ext +39 pabanfi@dongnocchi.it Contact: Marzia Bedoni, PhD 0240308533 ext +39 labion@dongnocchi.it	Germany, Italy, Latvia, Spain		NCT04628962	FDG_RamanSaliva_COPD_CORSAI ERAPERMED2021-383_CORSAI ( Other Grant/Funding Number: ERA PerMed joint transnational call )	No	Studies a U.S. FDA-regulated Drug Product: No Studies a U.S. FDA-regulated Device Product: No	Plan to Share IPD: Undecided	Fondazione Don Carlo Gnocchi Onlus	Fondazione Don Carlo Gnocchi Onlus	Geratherm Respiratory GmbH Institut d'Investigacions Biomèdiques August Pi i Sunyer Riga Stradins University University of Milano Bicocca	Study Chair: Marzia Bedoni, PhD Fondazione Don Carlo Gnocchi ONLUS, Laboratory of Nanomedicine and Clinical Biophotonics Principal Investigator: Paolo I Banfo, MD Fondazione Don Carlo Gnocchi Onlus	Fondazione Don Carlo Gnocchi Onlus	February 2022
https://clinicaltrials.gov/ct2/show/NCT04828915	March 24, 2021	April 2, 2021	April 2, 2021	February 1, 2021	July 31, 2021 (Final data collection date for primary outcome measure)	Probability of Participants for Hospitalisation or Fatal Outcome [ Time Frame: Detection of severe acute respiratory syndrome- Corona Virus 2 (SARS-CoV2) to recovery, hospitalisation or fatal outcome up to 5 weeks ]	Same as current	No Changes Posted	Probability of Participants for Intensive Care Unit Admission [ Time Frame: Detection of SARS-CoV2 to recovery, hospitalisation or fatal outcome up to 5 weeks ] Probability of Participants for Fatal Outcome [ Time Frame: Detection of SARS-CoV2 to recovery, hospitalisation or fatal outcome up to 5 weeks ] Prediction of persisting health impairment by using standardized questionnaires [ Time Frame:…	Same as current	Not Provided	Not Provided	Early Detection of Clinical Deterioration in Patients With COVID-19 Using Machine Learning	Early Detection of Clinical Deterioration in Patients With COVID-19 Using Machine Learning	The aim of this study is to use artificial intelligence in the form of machine learning analysing vital signs as well as symptoms of patients suffering from Covid19 to identify predictors of disease progression and severe course of disease.	Not Provided	Observational [Patient Registry]	Observational Model: Cohort Time Perspective: Prospective	6 Months	Not Provided	Probability Sample	Patients with detection of SARS-CoV2	Covid19	Other: Machine learning Machine learning on vital parameters, clinical symptoms and underlying diseases Other: Machine based evaluation Quantification of the prediction power and identification of the most relevant predictive parameters	Training cohort Randomly selection of 80% of the study population. The machine learning algorithm is trained on this dataset Intervention: Other: Machine learning Validation cohort Randomly selection of 20% of the study population. The machine learning algorithm which was trained on the basis of the training data cohort is validated on the validation cohort. Intervention: Other: Machine based eva…	Not Provided	Recruiting	1000	Same as current	December 31, 2021	July 31, 2021 (Final data collection date for primary outcome measure)	Inclusion Criteria: Written informed consent Age >= 18 years Detection of SARS-CoV2 within the past 5 days Exclusion Criteria: Inability to measure vital parameters and document symptoms	Sexes Eligible for Study: All	18 Years and older (Adult, Older Adult)	Not Provided	Contact: Annika Buchholz, PhD +49 151 51819576 annika.buchholz@tuebingen.mpg.de	Germany		NCT04828915	TEDDI	No	Studies a U.S. FDA-regulated Drug Product: No Studies a U.S. FDA-regulated Device Product: No	Plan to Share IPD: No	University Hospital Tuebingen	University Hospital Tuebingen	Max-Planck-Institute Tuebingen	Study Chair: Bernhard Schoelkopf, PhD Max-Planck-Institute, Tuebingen, Germany Principal Investigator: Juergen Hetzel, MD University Hospital of Tuebingen, Tuebingen, Germany	University Hospital Tuebingen	January 2021
https://clinicaltrials.gov/ct2/show/NCT04825301	March 29, 2021	April 1, 2021	February 24, 2022	February 27, 2020	March 30, 2022 (Final data collection date for primary outcome measure)	COVID-19 clinical course [ Time Frame: 2 months ] Data about sex, age, symptoms start date, symptoms, comorbidity, vital parameters, hematochemical blood tests, therapy, oxygen support, radiology, clinical disease progression will be collected. The collected data will be analyzed through a machine learning based approach to predict the prognosis of patients affected by COVID-19.	Data collection of patient affected by COVID 19 [ Time Frame: 2 months ] Data about sex, age, sympotoms start date, symptoms, comorbidity, vital parameters, hematochemicas blood tests, therapy, oxygen support, radiology, clinical disease progression will be collected	Complete list of historical versions of study NCT04825301 on ClinicalTrials.gov Archive Site	Application of machine learning algorithms on data of patients affected by COVID-19 [ Time Frame: 2 months ] The collected data will be analyzed through a machine learning based approach to establish correlations between collected data and the prognosis of patients affected by COVID-19.	Application of Machine Learning algorithm on data of patients affected by COVID-19 [ Time Frame: 2 months ] The collected data will be analyzed through a convolutional neural network based approch to predict the prognosis of patients affected by COVID-19.	Not Provided	Not Provided	Application of Machine Learning Based Approaches in Emergency Department to Support Clinical Decision Managing SARS-CoV-2 Infected Patients	Application of Machine Learning Based Approaches in Emergency Department to Support Clinical Decision Managing SARS-CoV-2 Infected Patients	The aim of the study is to develop a prognostic prediction model based on machine learning algorithms in patients affected by coronavirus disease 2019 (COVID-19), the prediction model will be capable to recognize patient with favorable prognosis or patient with poor prognosis by intelligent systems data analysis.	Not Provided	Observational	Observational Model: Cohort Time Perspective: Retrospective	Not Provided	Not Provided	Probability Sample	Italian caucasian patients aged over 18 years old SARS-CoV-2 infection confirmed by PCR	Covid19	Not Provided	training cohort data collection validation cohort data collection	Not Provided	Recruiting	779	325	April 30, 2022	March 30, 2022 (Final data collection date for primary outcome measure)	Inclusion Criteria: patients aged over 18 positive for COVID-19 by polymerase chain reaction assay for rhino-pharyngeal swab Exclusion Criteria: Under 18 aged	Sexes Eligible for Study: All	18 Years and older (Adult, Older Adult)	No		Italy		NCT04825301	prot. N. 28958	Not Provided	Studies a U.S. FDA-regulated Drug Product: No Studies a U.S. FDA-regulated Device Product: No	Not Provided	Clara Balsano, University of L'Aquila	University of L'Aquila	Not Provided	Not Provided	University of L'Aquila	September 2021
https://clinicaltrials.gov/ct2/show/NCT05119465	November 12, 2021	November 15, 2021	November 15, 2021	November 1, 2019	June 30, 2021 (Final data collection date for primary outcome measure)	Cluster of patients depending on severity of infection [ Time Frame: 1 year ] Algorithm produced with artificial intelligence and machine learning approach to classify patients according their status of COVID-19 infection	Same as current	No Changes Posted	Not Provided	Not Provided	Not Provided	Not Provided	COVID-19 Clinical Status Associated With Outcome Severity: An Unsupervised Machine Learning Approach	Does Corona Virus Disease (COVID)-19 Clinical Status Associates With Outcome Severity?An Unsupervised Machine Learning Approach for Knowledge Extraction	Since the beginning of the COVID-19 pandemic, 195 million people have been infected and 4.2 million have died from the disease or its side-effects. Physicians, healthcare scientists and medical staff continuously try to deal with overloaded hospital admissions, while in parallel, they try to identify meaningful correlations between the severity of infected patients with their symptoms, comorbidit…	An algorithmic pipeline based on unsupervised machine learning algorithms, which aims to operate in tandem with physicians and provide additional knowledge for the proper categorization of COVID-19 infected patients based on their severity, is proposed in this study. Data from patients hospitalized in our clinic are collected and stored in separate Microsoft Excel files (.xlsx), which are loaded …	Observational	Observational Model: Other Time Perspective: Retrospective	Not Provided	Not Provided	Probability Sample	patients that came into emergency department and diagnosed with COVID-19 infection	COVID-19	Not Provided	Group Hospitalized Patients with Corona virus disease	Not Provided	Completed	268	Same as current	June 30, 2021	June 30, 2021 (Final data collection date for primary outcome measure)	Inclusion Criteria: patients that came into emergency department and diagnosed with COVID-19 infection Exclusion Criteria: none	Sexes Eligible for Study: All	Child, Adult, Older Adult	No	Contact information is only displayed when the study is recruiting subjects	Greece		NCT05119465	19400_21052021	No	Studies a U.S. FDA-regulated Drug Product: No Studies a U.S. FDA-regulated Device Product: No	Plan to Share IPD: No	Prof. Triantafyllos Didangelos, Aristotle University Of Thessaloniki	Aristotle University Of Thessaloniki	Not Provided	Not Provided	Aristotle University Of Thessaloniki	November 2021
https://clinicaltrials.gov/ct2/show/NCT04423991	June 8, 2020	June 9, 2020	June 9, 2020	March 10, 2020	June 4, 2020 (Final data collection date for primary outcome measure)	Mortality outcome [ Time Frame: Through study completion, an average of 3 months ] Time to in-hospital death	Same as current	No Changes Posted	Not Provided	Not Provided	Not Provided	Not Provided	Identification of a Responsive Subpopulation to Hydroxychloroquine in COVID-19 Patients Using Machine Learning	Identification of a Responsive Subpopulation to Hydroxychloroquine in COVID-19 Patients Using Machine Learning: the IDENTIFY Trial	The purpose of this study was to assess the performance of a machine learning algorithm which identifies patients for whom hydroxychloroquine treatment is associated with predicted survival.	In a multi-center pragmatic clinical trial, COVID-19 positive patients admitted to 6 United States medical centers were enrolled between March 10 and June 4, 2020. A machine learning algorithm was used to determine which patients were suitable for treatment with hydroxychloroquine.	Interventional	Not Applicable	Allocation: Non-Randomized Intervention Model: Parallel Assignment Masking: None (Open Label) Primary Purpose: Diagnostic	COVID-19 Coronavirus Mortality	Device: COViage Machine learning intervention	Experimental: Exposed group All patients were exposed to the algorithm and were characterized as being likely responders to hydroxychloroquine treatment. Treatment decisions regarding the administration of hydroxychloroquine were made independently by care providers. Intervention: Device: COViage	Not Provided	Completed	290	Same as current	June 4, 2020	June 4, 2020 (Final data collection date for primary outcome measure)	Inclusion Criteria: Patient admitted to covered ward and tested positive for COVID-19 Patient had COViage applied to electronic health record data within four hours of COVID-19 test Exclusion Criteria: Patient not admitted to covered ward or tested negative for COVID-19 Patient had COViage applied to electronic health record data greater than four hours after COVID-19 test	Sexes Eligible for Study: All	Child, Adult, Older Adult	No	Contact information is only displayed when the study is recruiting subjects	United States		NCT04423991	060820	Yes	Studies a U.S. FDA-regulated Drug Product: No Studies a U.S. FDA-regulated Device Product: No	Not Provided	Dascena	Dascena	Not Provided	Not Provided	Dascena	June 2020
https://clinicaltrials.gov/ct2/show/NCT05220306	February 1, 2022	February 2, 2022	February 2, 2022	January 27, 2022	July 31, 2022 (Final data collection date for primary outcome measure)	Collect trends in physiological vital signs and symptom burden to identify individuals who are at risk of clinical decompensation [ Time Frame: Daily for 60 days ] Accurately collect trends in physiological vital signs and symptom burden of individuals with COVID-19 infection or who test positive for SARS-CoV-2 captured with the MouthLab to identify individuals who are at risk of clinical decompe…	Same as current	No Changes Posted	Usability of MouthLab device [ Time Frame: At 60 days ] Usability of the MouthLab device will be assessed via a questionnaire at study exit Evaluate any short-term changes in vital signs among patients with underlying comorbid conditions [ Time Frame: Day 0 to Day 60 ] Evaluate any short-term changes in vital signs among patients with underlying comorbid conditions	Same as current	Not Provided	Not Provided	AIDI - Research & Development of a Multisensor-Based Machine Learning Technology for Real-Time Automated Detection of COVID-19 Decompensation	AIDI - Research & Development of a Multisensor-Based Machine Learning Technology for Real-Time Automated Detection of COVID-19 Decompensation	The AIDI study has to phases. It's purpose is to capture vital signs using a non-invasive, hand-held, home monitoring device (MouthLab Device) from individuals with COVID-19 or who test positive for SARS-CoV-2 (Phase I) and use an algorithm-based approach to identify individuals at risk of clinical decompensation (Phase II). Up to 500 unvaccinated and partially vaccinated subjects will be include…	Not Provided	Interventional	Not Applicable	Allocation: N/A Intervention Model: Sequential Assignment Intervention Model Description: Phase I/Derivation Cohort (100 patients): This phase will use the MouthLab to capture vital signs. This data will help create Aidar's algorithm-based decompensation index (AIDI) that utilizes changes in vital signs to identify individuals who test positive for SARS-CoV-2 or with COVID-19 infection and are at…	Sars-CoV-2 Infection	Device: Monitoring of vital signs The MouthLab is a hand-held device. The user holds the unit in their left hand with the Mouthpiece between the teeth and lips and breathes normally into the device for 30 seconds.	Experimental: Device Arm Participants will use the MouthLab device for monitoring their vital signs Intervention: Device: Monitoring of vital signs	Not Provided	Recruiting	500	Same as current	July 31, 2022	July 31, 2022 (Final data collection date for primary outcome measure)	Inclusion Criteria: Male or female 18 years of age or older Unvaccinated individuals, or individuals who have received only 1 dose of an mRNA vaccine Individuals who have received a positive SARS-CoV-2 result within 24-48 hours (lab-based PCR or antigen test) Willing and able to provide informed consent Ability to read, write, and comprehend English Have no functional limitation that would impede…	Sexes Eligible for Study: All	18 Years and older (Adult, Older Adult)	No	Contact: Jenny Mathew, RN, MBA +1 443-875-6456 jmathew@aidar.com	United States		NCT05220306	ADR04-AIDI-C-21	Not Provided	Studies a U.S. FDA-regulated Drug Product: No Studies a U.S. FDA-regulated Device Product: Yes Product Manufactured in and Exported from the U.S.: No	Plan to Share IPD: No	AIDAR Health, Inc.	AIDAR Health, Inc.	MAXIS, LLC	Principal Investigator: Sujith Shetty, MD MAXIS, LLC	AIDAR Health, Inc.	February 2022
https://clinicaltrials.gov/ct2/show/NCT04060706	August 15, 2019	August 19, 2019	August 2, 2021	September 11, 2019	January 1, 2023 (Final data collection date for primary outcome measure)	Machine Learning Modelling [ Time Frame: 8 years from FPFV ] Characterise machine learning models for the four disease sites. Developing machine learning algorithms for autosegmentation of normal tissue anatomy, and to extend machine learning algorithms to identify and segment normal tissue structures in cone beam CT images, and to utilise the ML segmentations to evaluate image signatures correla…	Same as current	Complete list of historical versions of study NCT04060706 on ClinicalTrials.gov Archive Site	Not Provided	Not Provided	Not Provided	Not Provided	Heuristics, Algorithms and Machine Learning: Evaluation & Testing in Radiation Therapy	Hamlet-RT: Heuristics, Algorithms and Machine Learning: Evaluation & Testing in Radiation Therapy	The Hamlet.rt study is a prospective data collection and patient questionnaire study for patients undergoing image-guided radiotherapy with curative intent. The aim of the study is to use novel machine learning and mathematical techniques to build a model that can predict the risk of significant side effects from radiotherapy treatment for an individual patient: using calculations of normal tissu…	Not Provided	Observational [Patient Registry]	Observational Model: Cohort Time Perspective: Prospective	5 Years	Not Provided	Non-Probability Sample	Adults suitable for radical image-guided radiotherapy with Prostate, Head & Neck, Brain, or Lung Cancer. The variation in conditions is based on the requirements of Machine Learning algorithms requiring high levels of clinical applicability, which depends on the quality and quantity of the input data available. The input data set therefore should adequately encompass the variation in anatomy enco…	Cancer	Radiation: Radical Image-Guided Radiotherapy Questionnaires administered will monitor the clinical toxicity experienced by each patient up to 5 years post radiotherapy	Prostate Cancer Adults suitable for radical image-guided radiotherapy for their Prostate cancer, approximately 170 patients Components from RTOG, LENT SOM(A), RMH symptom scale and UCLA PCI (prostate cancer index) questionnaires will be used. Intervention: Radiation: Radical Image-Guided Radiotherapy Head & Neck Cancer Adults suitable for radical image-guided radiotherapy for their Head & Neck ca…	Not Provided	Recruiting	310	Same as current	January 1, 2028	January 1, 2023 (Final data collection date for primary outcome measure)	Inclusion Criteria: Participant is willing and able to give informed consent for participation in the study Male or Female Aged 18 years or older Diagnosed with primary prostate cancer, head and neck cancer, lung cancer, or brain tumour Treated with curative intent Suitable for radical image guided radiotherapy WHO ECOG performance status 0 or 1 Expected survival of 18 months or more Exclusion Cr…	Sexes Eligible for Study: All	18 Years and older (Adult, Older Adult)	Not Provided	Contact: Meena Murthy 01223 349707 ext 349707 meena.murthy@addenbrookes.nhs.uk Contact: CCTU Cancer 01223 216038 ext 216038 cctuc@addenbrookes.nhs.uk	United Kingdom		NCT04060706	Hamlet.rt	No	Studies a U.S. FDA-regulated Drug Product: No Studies a U.S. FDA-regulated Device Product: No	Plan to Share IPD: Undecided	CCTU- Cancer Theme, Cambridge University Hospitals NHS Foundation Trust	CCTU- Cancer Theme	University of Cambridge Microsoft Research	Principal Investigator: Raj Dr. Jena Cambridge University Hospitals NHS Foundation Trust & the University of Cambridge Principal Investigator: Suzanne Miller Cambridge University Hospitals NHS Foundation Trust Principal Investigator: Amy Bates Cambridge University Hospitals NHS Foundation Trust	Cambridge University Hospitals NHS Foundation Trust	July 2021
https://clinicaltrials.gov/ct2/show/NCT04407585	May 27, 2020	May 29, 2020	March 31, 2022	June 1, 2020	May 10, 2023 (Final data collection date for primary outcome measure)	SARS-CoV-2 infection [ Time Frame: 3 days ] Likelihood of infection with Covid-19, based on app-reported symptoms SARS-CoV-2 infection [ Time Frame: 1 day ] Active infection with Covid-19 as assessed by PCR swab test	Same as current	Complete list of historical versions of study NCT04407585 on ClinicalTrials.gov Archive Site	Not Provided	Not Provided	Not Provided	Not Provided	Testing the Accuracy of a Digital Test to Diagnose Covid-19	Validation of Machine Learning (ML) Models as Diagnostic Tools to Predict Infection With SARS-CoV-2	The Covid-19 viral pandemic has caused significant global losses and disruption to all aspects of society. One of the major difficulties in controlling the spread of this coronavirus has been the delayed and mild (or lack of) presentation of symptoms in infected individuals, and the insufficient Covid-19 testing capacity in the UK. This warrants the development of alternative diagnostic tools tha…	The Covid-19 viral pandemic has caused significant global losses and disruption to all aspects of society (including health, education, and business and economic security). One of the major difficulties in controlling the spread of this coronavirus has been the delayed and mild (or lack of) presentation of symptoms in infected individuals. Moreover, there is insufficient Covid-19 testing capacity…	Observational	Observational Model: Cohort Time Perspective: Prospective	Not Provided	Not Provided	Non-Probability Sample	The study population includes individuals are UK-based primary users of the Covid Symptom Study app, who provide informed consent to participate.	Covid-19	Diagnostic Test: Covid-19 swab PCR test Participants satisfying machine learning test criteria will be asked to take a swab test for Covid-19.	Covid-19 Symptom Study app-user UK-based Covid-19 Symptom Study primary app-user completing self-reports in the app Intervention: Diagnostic Test: Covid-19 swab PCR test	Not Provided	Recruiting	1000000	Same as current	May 10, 2023	May 10, 2023 (Final data collection date for primary outcome measure)	Study Inclusion Criteria - app users will be eligible to join the study if they: Are based in the UK (are using the UK version of the Covid-19 Symptom Study app, and have listed a UK postcode) Are the primary app user (are reporting directly for themselves) Are at least 18 years of age Have not tested positive for a Covid-19 test before (but may have been tested) Study Exclusion Criteria - partic…	Sexes Eligible for Study: All	18 Years and older (Adult, Older Adult)	Not Provided	Contact: Inbar Linenberg, MSc +447791871699 inbar.linenberg@kcl.ac.uk	United Kingdom		NCT04407585	Covid-19 Validation Study	No	Studies a U.S. FDA-regulated Drug Product: No Studies a U.S. FDA-regulated Device Product: No	Plan to Share IPD: No	King's College London	King's College London	Zoe Global Limited Department of Health, United Kingdom	Not Provided	King's College London	March 2022
